# Supplementary material for: Interconnected nanoconfining pore networks enhance catalyst CO2 interaction in electrified reactive capture
Source: Nat Commun. 2025 Jul 4;16:6185. doi: 10.1038/s41467-025-61407-8 (PMC12227553; doi:10.1038/s41467-025-61407-8)
Supplement: Supplementary file 3 — Source data [file 41467_2025_61407_MOESM3_ESM.xlsx]

## Sheet: Figure 2
Figure 2d									Figure 2e									Figure 2f						Figure 2g								DirectionalMeso		IsotropicNano		IsotropicMeso				Figure 2h				Figure 2i
DirectionalMeso			IsotropicNano			IsotropicMeso			DirectionalMeso			IsotropicNano			IsotropicMeso			DirectionalMeso						Time (s)	Current density (mA/cm2)	Time (s)	Current density (mA/cm2)	Time (s)	Current density (mA/cm2)	Time (s)	Current density (mA/cm2)	Time (s)	Intensity (a.u.)	Time (s)	Intensity (a.u.)	Time (s)	Intensity (a.u.)							DirectionalMeso
0.00025	0		0.00025	0		0.00025	0		0.43521	0.01724		0.44357	0.01706		0.44358	0.01593		Current density (mA cm-2)	Faradaic efficiency to CO (%)	Percentage of micropore (%)				0.1	49.9815	900.153	77.697	1800.26	155.499	2700.36	234.046	-133.672	5.81496e-11	-317.273	1.15636e-09	-1283.11	-5.40138e-11			DirectionalMeso	0.5048			K2CO3 concentration (M)	Relaxation time constant (to)
0.0005	0		0.0005	0		0.0005	0		0.45039	0.50494		0.4584	0.53514		0.4586	0.48649		200	32.7	0				0.2	49.9872	900.253	100.005	1800.36	200.001	2700.46	299.921	-126.954	5.32868e-11	-307.545	7.09467e-10	-1277.9	-6.80933e-11			IsotropicMeso	0.61293			1.5	0.01594
0.00075	0		0.00075	0		0.00075	0		0.46525	0.53392		0.469	0.76781		0.47187	0.57695		300	28.8					0.3	49.9878	900.353	100.031	1800.46	199.995	2700.56	299.914	-120.236	4.84164e-11	-297.817	3.42921e-10	-1273.4	-7.74938e-11			IsotropicNano	0.64019			0.75	0.04004
0.001	0		0.001	0		0.001	0		0.47844	0.61504		0.47723	0.99491		0.4833	0.67193								0.4	49.9865	900.453	99.9862	1800.56	199.995	2700.66	299.991	-113.519	4.39656e-11	-288.089	0	-1268.89	-9.0456e-11							0.15	0.06336
0.00125	0		0.00125	0		0.00125	0		0.49036	0.70184		0.48429	1.19084		0.49434	0.70765								0.5	49.9897	900.553	100.018	1800.66	200.071	2700.76	299.972	-106.801	3.89618e-11	-278.362	-8.85095e-10	-1264.38	-1.01399e-10							0.01	0.48172
0.0015	0		0.0015	0		0.0015	0		0.50426	0.62804		0.49045	1.33393		0.5069	0.64836		IsotropicNano						0.6	49.9859	900.653	99.9671	1800.76	200.103	2700.86	299.952	-100.083	3.45409e-11	-268.634	-1.20247e-09	-1259.87	-1.14249e-10
0.00175	0		0.00175	0		0.00175	0		0.519	0.60409		0.49585	1.58016		0.52044	0.62087		Current density (mA cm-2)	Faradaic efficiency to CO (%)	Percentage of micropore (%)		Error bar		0.7	49.9897	900.753	99.9926	1800.86	200.014	2700.96	299.94	-93.365	3.08284e-11	-258.906	-1.30194e-09	-1255.37	-1.26899e-10							IsotropicMeso
0.002	0		0.002	0		0.002	0		0.53504	0.57953		0.50148	1.56878		0.53487	0.59571		200	46.8	27.5491		4.1		0.8	49.9885	900.853	100.037	1800.96	199.995	2701.06	299.972	-86.648	2.73642e-11	-249.179	-1.41986e-09	-1250.86	-1.35007e-10							K2CO3 concentration (M)	Relaxation time constant (to)
0.00225	0		0.00225	0		0.00225	0		0.55149	0.57486		0.5073	1.51946		0.55006	0.57882		300	50.1			4.6		0.9	49.9923	900.953	99.9544	1801.06	200.039	2701.16	299.921	-79.93	2.2993e-11	-239.451	-1.52031e-09	-1246.35	-1.48916e-10							1.5	0.01005
0.0025	0		0.0025	0		0.0025	0		0.56817	0.58152		0.51354	1.40963		0.56637	0.56247								1	49.9878	901.053	99.9289	1801.16	200.046	2701.26	299.952	-73.212	1.91625e-11	-228.822	-1.63481e-09	-1241.84	-1.59405e-10							0.75	0.02211
0.00275	0		0.00275	0		0.00275	0		0.58536	0.58173		0.52033	1.3118		0.58343	0.55254		IsotropicMeso						1.1	49.9885	901.153	99.9671	1801.26	200.065	2701.36	299.946	-65.793	1.53029e-11	-218.894	-1.67997e-09	-1237.34	-1.71893e-10							0.15	0.0828
0.003	0		0.003	0		0.003	0		0.60235	0.60055		0.5276	1.24643		0.60065	0.5611		Current density (mA cm-2)	Faradaic efficiency to CO (%)	Percentage of micropore (%)				1.2	49.9865	901.253	100.031	1801.36	200.014	2701.46	299.927	-62.086	1.32235e-11	-208.967	-1.72191e-09	-1232.83	-1.856e-10							0.01	0.7689
0.00325	0		0.00325	0		0.00325	0		0.61975	0.60449		0.53517	1.20233		0.61774	0.57508		200	33.9	7.49829				1.3	49.9865	901.353	99.9989	1801.46	199.976	2701.56	300.054	-58.378	1.20352e-11	-199.039	-1.75627e-09	-1228.32	-1.96805e-10
0.0035	0		0.0035	0		0.0035	0		0.63795	0.59859		0.54306	1.19166		0.63544	0.57414		300	28.8					1.4	49.9802	901.453	100.044	1801.56	199.976	2701.66	299.965	-54.67	9.963e-12	-189.111	-1.76136e-09	-1223.81	-2.10032e-10							IsotropicNano
0.00375	0		0.00375	0		0.00375	0		0.65632	0.60388		0.55121	1.17439		0.6531	0.58183								1.5	49.984	901.553	99.9416	1801.66	200.033	2701.76	299.952	-50.963	8.14208e-12	-179.183	-1.73959e-09	-1219.31	-2.23132e-10							K2CO3 concentration (M)	Relaxation time constant (to)
0.004	231.155		0.004	3254.53		0.004	3641.96		0.67591	0.58394		0.55959	1.15269		0.67148	0.57656								1.6	49.9821	901.653	99.9926	1801.76	200.014	2701.86	299.978	-47.255	7.01392e-12	-169.256	-1.71137e-09	-1214.8	-2.32575e-10							1.5	0.02007
0.00425	174.235		0.00425	2847.74		0.00425	3044.35		0.69629	0.56996		0.56822	1.15621		0.69031	0.57333								1.7	49.9935	901.753	100.063	1801.86	200.02	2701.96	299.921	-43.547	4.66252e-12	-159.328	-1.69377e-09	-1210.29	-2.44385e-10							0.75	0.06347
0.0045	158.351		0.0045	2781.65		0.0045	2837.91		0.7186	0.54718		0.57721	1.14074		0.71019	0.55518								1.8	49.9904	901.853	99.9862	1801.96	200.059	2702.06	299.933	-39.839	3.74314e-12	-149.4	-1.64997e-09	-1205.78	-2.56195e-10							0.15	0.18915
0.00475	138.364		0.00475	2316.28		0.00475	2477.9		0.74201	0.53238		0.58575	1.1672		0.73088	0.54224								1.9	49.9834	901.953	99.9926	1802.06	200.033	2702.16	299.946	-36.132	1.77672e-12	-139.472	-1.57288e-09	-1201.27	-2.69283e-10							0.01	1.89743
0.005	118.378		0.005	1771.34		0.005	2071.21		0.76659	0.51595		0.59456	1.15738		0.75293	0.526								2	49.9821	902.053	99.9735	1802.16	200.001	2702.26	299.927	-32.424	-6.79972e-14	-129.545	-1.51138e-09	-1196.77	-2.7869e-10
0.00525	99.7018		0.00525	1426.27		0.00525	1738.9		0.79218	0.50326		0.60319	1.18236		0.77565	0.51044								2.1	49.984	902.153	100.063	1802.26	200.033	2702.36	299.921	-27.815	-2.0344e-12	-119.617	-1.50797e-09	-1192.26	-2.8992e-10
0.0055	85.3049		0.0055	1155.13		0.0055	1441.13		0.81948	0.4906		0.61208	1.18231		0.79962	0.49491								2.2	49.9904	902.253	99.9544	1802.36	200.039	2702.46	299.87	-23.907	-3.54095e-12	-108.988	-1.37567e-09	-1187.75	-3.07205e-10
0.00575	74.1141		0.00575	1010.61		0.00575	1226.77		0.84779	0.47299		0.62106	1.19179		0.82467	0.47757								2.3	49.984	902.353	99.9989	1802.46	200.001	2702.56	299.965	-20	-5.13788e-12	-102.07	-1.31265e-09	-1183.24	-3.16323e-10
0.006	64.2331		0.006	884.325		0.006	1025.27		0.87727	0.46743		0.63021	1.1876		0.85085	0.46138								2.4	49.9853	902.453	100.056	1802.56	200.001	2702.66	299.914	-16.092	-6.29816e-12	-95.153	-1.2454e-09	-1178.73	-3.29e-10
0.00625	56.9229		0.00625	780.294		0.00625	862.024		0.90763	0.46417		0.63984	1.14577		0.87799	0.44537								2.5	49.9834	902.553	100.012	1802.66	200.052	2702.76	299.863	-12.185	-7.98468e-12	-88.235	-1.16671e-09	-1174.23	-3.42408e-10
0.0065	49.4814		0.0065	710.474		0.0065	750.11		0.93877	0.46107		0.64956	1.15914		0.90636	0.43096								2.6	49.9942	902.653	100.005	1802.76	200.02	2702.86	299.972	-8.277	-9.64856e-12	-81.317	-1.09538e-09	-1169.72	-3.49708e-10
0.00675	44.1032		0.00675	629.126		0.00675	640.462		0.96947	0.45784		0.65938	1.14979		0.93493	0.41247								2.7	49.9904	902.753	99.9862	1802.86	200.014	2702.96	299.895	-4.369	-1.15894e-11	-74.4	-1.01328e-09	-1165.21	-3.6635e-10
0.007	39.2857		0.007	570.749		0.007	563.816		1.00067	0.46267		0.6694	1.11393		0.96416	0.3985								2.8	49.9821	902.853	100.082	1802.96	200.052	2703.06	299.882	-0.462	-1.21814e-11	-67.482	-9.34113e-10	-1160.7	-3.78745e-10
0.00725	35.234		0.00725	503.154		0.00725	491.283		1.03185	0.46521		0.67972	1.10747		0.99422	0.38666								2.9	49.9865	902.953	99.9798	1803.06	200.014	2703.16	299.889	3.446	-1.22735e-11	-60.564	-8.52674e-10	-1156.2	-3.87828e-10
0.0075	31.7778		0.0075	449.28		0.0075	434.049		1.23009	0.55798		0.69073	1.07309		1.02499	0.37314								3	49.991	903.053	99.9862	1803.16	199.995	2703.26	299.984	7.354	-1.22033e-11	-53.647	-7.65514e-10	-1151.69	-3.9926e-10
0.00775	28.6969		0.00775	404.348		0.00775	387.652		1.35374	0.61158		0.70237	1.04152		1.22965	0.38308								3.1	49.9846	903.153	100.037	1803.26	199.995	2703.36	299.965	11.261	1.30859e-11	-46.729	-6.84452e-10	-1147.18	-4.11805e-10
0.008	26.1177		0.008	358.207		0.008	343.188		1.47392	0.67469		0.71425	1.01522		1.3551	0.33543								3.2	49.9878	903.253	99.9671	1803.36	200.097	2703.46	299.927	19.582	2.50953e-11	-39.811	-5.94129e-10	-1142.67	-4.23203e-10
0.00825	23.8734		0.00825	321.077		0.00825	309.157		1.58415	0.75105		0.72677	0.99018		1.47788	0.32804								3.3	49.9853	903.353	99.9989	1803.46	200.052	2703.56	299.927	30.011	4.69712e-11	-32.893	-5.01101e-10	-1138.17	-4.3686e-10
0.0085	22.0347		0.0085	286.096		0.0085	276.844		1.66346	0.79325		0.73935	0.97037		1.59513	0.32469								3.4	49.9904	903.453	100.005	1803.56	200.033	2703.66	299.991	40.45	8.3538e-11	-25.975	-4.1242e-10	-1133.66	-4.4695e-10
0.00875	20.0572		0.00875	254.339		0.00875	248.387		1.75986	0.83962		0.7526	0.94323		1.67983	0.32684								3.5	49.984	903.553	99.9862	1803.66	200.02	2703.76	299.965	46.187	1.0308e-10	-19.058	-3.12904e-10	-1129.15	-4.5737e-10
0.009	18.3911		0.009	228.855		0.009	226.405		1.88122	0.89536		0.76623	0.90368		1.77684	0.3269								3.6	49.9776	903.653	100.031	1803.76	200.014	2703.86	299.959	51.925	1.2025e-10	-12.14	-2.13366e-10	-1124.64	-4.7068e-10
0.00925	17.2071		0.00925	204.01		0.00925	206.167		2.00359	0.96282		0.78025	0.88805		1.90169	0.33761								3.7	49.9891	903.753	100.044	1803.86	199.982	2703.96	299.902	57.662	1.35088e-10	-5.222	-1.21183e-10	-1120.13	-4.80978e-10
0.0095	15.7453		0.0095	184.532		0.0095	187.686					0.79456	0.85806		2.02962	0.34022								3.8	49.9859	903.853	99.9989	1803.96	199.976	2704.06	299.87	63.4	1.49068e-10	1.695	-3.08087e-11	-1115.63	-4.96048e-10
0.00975	14.574		0.00975	165.164		0.00975	171.126					0.80983	0.82625		2.15796	0.34832								3.9	49.9744	903.953	100.056	1804.06	200.008	2704.16	299.908	69.138	1.62195e-10	8.613	-1.4003e-11	-1111.12	-5.05345e-10
0.01	13.7064		0.01	150.014		0.01	157.016					0.8252	0.82369		2.28599	0.36056								4	49.9815	904.053	99.9289	1804.16	199.957	2704.26	299.908	74.875	1.8733e-10	16.232	1.23499e-10	-1106.61	-5.18643e-10
0.01025	12.6957		0.01025	138.771		0.01025	143.974					0.84135	0.78479											4.1	49.9865	904.153	99.9671	1804.26	199.969	2704.36	299.876	80.613	2.044e-10	22.95	3.01719e-10	-1102.1	-5.29093e-10
0.0105	11.9544		0.0105	128.131		0.0105	132.472					0.85807	0.77016											4.2	49.9853	904.253	100.056	1804.36	199.976	2704.46	299.997	86.35	2.34534e-10	29.668	4.27733e-10	-1097.6	-5.40043e-10
0.01075	11.1118		0.01075	120.239		0.01075	122.16					0.87481	0.75315											4.3	49.9885	904.353	99.9225	1804.46	200.014	2704.56	299.921	92.088	2.48632e-10	37.097	4.24387e-10	-1093.09	-5.54178e-10
0.011	10.3423		0.011	112.709		0.011	112.967					0.89202	0.73202											4.4	49.9827	904.453	99.9416	1804.56	199.982	2704.66	299.952	97.826	2.79729e-10	43.325	4.24143e-10	-1088.58	-5.65323e-10
0.01125	9.82896		0.01125	105.35		0.01125	104.712					0.90972	0.71681											4.5	49.991	904.553	100.024	1804.66	200.02	2704.76	299.882	103.564	2.96258e-10	49.552	4.26273e-10	-1084.07	-5.74925e-10
0.0115	9.26712		0.0115	98.9237		0.0115	97.523					0.92719	0.70218											4.6	49.9878	904.653	100.044	1804.76	200.027	2704.86	299.863	109.302	2.96566e-10	55.78	4.37329e-10	-1079.57	-5.88423e-10
0.01175	8.61888		0.01175	91.7332		0.01175	90.4285					0.94517	0.69273											4.7	49.9859	904.753	100.018	1804.86	199.95	2704.96	299.991	115.039	3.07979e-10	62.008	4.35293e-10	-1075.06	-5.9901e-10
0.012	8.26193		0.012	84.6662		0.012	84.0221					0.96353	0.67756											4.8	49.9872	904.853	100.024	1804.96	200.052	2705.06	299.952	120.776	3.52601e-10	68.235	4.11206e-10	-1070.55	-6.1011e-10
0.01225	7.74727		0.01225	78.1493		0.01225	78.4845					0.98191	0.66155											4.9	49.9853	904.953	99.9926	1805.06	200.008	2705.16	300.023	130.225	3.69051e-10	74.463	3.85526e-10	-1066.04	-6.25265e-10
0.0125	7.32666		0.0125	71.8889		0.0125	73.272					0.99991	0.65572											5	49.984	905.053	100.024	1805.16	200.001	2705.26	299.844	135.473	3.79286e-10	80.691	3.94675e-10	-1061.53	-6.33533e-10
0.01275	7.07525		0.01275	66.8093		0.01275	68.8806					1.01817	0.64589											5.1	49.9834	905.153	100.005	1805.26	200.014	2705.36	299.927	140.72	4.01976e-10	86.918	3.70291e-10	-1057.03	-6.43928e-10
0.013	6.6363		0.013	61.5951		0.013	64.3274					1.03668	0.62636											5.2	49.9859	905.253	100.037	1805.36	199.944	2705.46	299.972	145.968	3.9217e-10	93.146	3.74866e-10	-1052.52	-6.57115e-10
0.01325	6.37193		0.01325	57.4291		0.01325	60.432					1.22679	0.68784											5.3	49.9738	905.353	100.031	1805.46	200.008	2705.56	299.946	151.215	3.94554e-10	99.374	3.50152e-10	-1048.01	-6.67435e-10
0.0135	5.98762		0.0135	53.7657		0.0135	56.9687					1.34772	0.61879											5.4	49.9738	905.453	100.044	1805.56	200.046	2705.66	299.972	156.463	4.07988e-10	105.601	3.38949e-10	-1043.5	-6.80883e-10
0.01375	5.77223		0.01375	50.3219		0.01375	53.3648					1.4716	0.61162											5.5	49.991	905.553	100.044	1805.66	199.995	2705.76	299.863	161.711	4.17804e-10	111.829	3.28815e-10	-1039	-6.9492e-10
0.014	5.47966		0.014	47.6464		0.014	50.5084					1.58879	0.60362											5.6	49.9751	905.653	100.005	1805.76	200.001	2705.86	299.978	166.958	4.31656e-10	118.057	3.25443e-10	-1034.49	-7.07145e-10
0.01425	5.22497		0.01425	44.5423		0.01425	47.4972					1.67964	0.60101											5.7	49.9865	905.753	99.9862	1805.86	200.02	2705.96	299.914	172.206	4.32936e-10	124.284	3.0248e-10	-1029.98	-7.15735e-10
0.0145	5.06667		0.0145	41.8415		0.0145	44.7621					1.77803	0.59487											5.8	49.9821	905.853	100.05	1805.96	199.982	2706.06	299.933	177.453	4.36044e-10	130.512	2.9368e-10	-1025.47	-7.306e-10
0.01475	4.80167		0.01475	39.5007		0.01475	42.174					1.90503	0.59788											5.9	49.9783	905.953	99.9798	1806.06	200.001	2706.16	299.908	182.701	4.29628e-10	136.739	2.98492e-10	-1020.97	-7.41053e-10
0.015	4.58174		0.015	37.1979		0.015	39.8266					2.03095	0.59017											6	49.9954	906.053	100.05	1806.16	199.988	2706.26	299.972	187.948	4.735e-10	142.967	2.77904e-10	-1016.46	-7.48703e-10
0.01525	4.44612		0.01525	35.1001		0.01525	37.8362					2.16171	0.56395											6.1	49.9885	906.153	99.9989	1806.26	199.976	2706.36	299.921	193.196	4.76344e-10	149.195	2.53582e-10	-1011.95	-7.63868e-10
0.0155	4.24538		0.0155	32.9858		0.0155	35.8263					2.29485	0.55536											6.2	49.9872	906.253	99.9926	1806.36	200.001	2706.46	299.94	198.443	4.83184e-10	155.422	2.58941e-10	-1007.44	-7.7598e-10
0.01575	4.02518		0.01575	31.3932		0.01575	34.1576																	6.3	49.9846	906.353	100.012	1806.46	200.039	2706.56	299.997	203.691	5.0538e-10	161.65	2.50288e-10	-1002.93	-7.8503e-10
0.016	3.90043		0.016	29.6085		0.016	32.424																	6.4	49.9808	906.453	99.9926	1806.56	199.988	2706.66	299.991	208.938	4.93708e-10	167.877	2.4455e-10	-998.426	-7.99798e-10
0.01625	3.76239		0.01625	28.1046		0.01625	31.0307																	6.5	49.9802	906.553	99.9735	1806.66	200.008	2706.76	299.902	214.186	4.91256e-10	174.105	2.29e-10	-993.919	-8.11263e-10
0.0165	3.63579		0.0165	26.6871		0.0165	29.5796																	6.6	49.9795	906.653	100.012	1806.76	200.008	2706.86	299.921	219.433	5.05676e-10	180.333	2.26789e-10	-989.411	-8.22053e-10
0.01675	3.51944		0.01675	25.3731		0.01675	28.2352																	6.7	49.9872	906.753	100.018	1806.86	200.059	2706.96	299.94	224.681	4.93092e-10	186.56	2.12443e-10	-984.903	-8.35145e-10
0.017	3.39719		0.017	24.1801		0.017	27.015																	6.8	49.9802	906.853	99.9989	1806.96	200.052	2707.06	299.959	229.928	5.24428e-10	192.788	2.10246e-10	-980.396	-8.42285e-10
0.01725	3.30067		0.01725	22.9907		0.01725	25.8179																	6.9	49.9942	906.953	100.069	1807.06	200.001	2707.16	299.876	235.176	5.1908e-10	199.227	1.88485e-10	-975.888	-8.56265e-10
0.0175	3.1529		0.0175	21.8569		0.0175	24.6991																	7	49.9872	907.053	100.005	1807.16	199.976	2707.26	299.991	240.423	5.284e-10	205.455	1.98936e-10	-971.38	-8.68455e-10
0.01775	3.05217		0.01775	20.8345		0.01775	23.6559																	7.1	49.9872	907.153	100.012	1807.26	199.988	2707.36	299.978	245.671	5.39928e-10	211.682	1.9904e-10	-966.873	-8.80605e-10
0.018	2.94017		0.018	19.8319		0.018	22.6807																	7.2	49.9846	907.253	100.024	1807.36	199.963	2707.46	299.895	250.918	5.5332e-10	217.91	1.76025e-10	-962.365	-8.90508e-10
0.01825	2.89186		0.01825	18.9729		0.01825	21.8517																	7.3	49.9853	907.353	99.9798	1807.46	200.039	2707.56	299.933	256.166	5.33156e-10	224.137	1.91878e-10	-957.857	-9.00198e-10
0.0185	2.78131		0.0185	18.0342		0.0185	20.95																	7.4	49.9865	907.453	100.024	1807.56	199.988	2707.66	299.952	261.413	5.37064e-10	230.365	1.74816e-10	-953.35	-9.14013e-10
0.01875	2.72999		0.01875	17.2257		0.01875	20.1288																	7.5	49.9885	907.553	100.012	1807.66	200.008	2707.76	299.882	266.661	5.4204e-10	236.593	1.72678e-10	-947.94	-9.28433e-10
0.019	2.62087		0.019	16.5036		0.019	19.3384																	7.6	49.9789	907.653	100.018	1807.76	200.001	2707.86	299.914	271.908	5.26708e-10	242.82	1.76831e-10	-943.233	-9.40788e-10
0.01925	2.5358		0.01925	15.8256		0.01925	18.6035																	7.7	49.9776	907.753	100.031	1807.86	200.071	2707.96	299.959	277.156	5.52372e-10	249.048	1.71221e-10	-938.525	-9.5759e-10
0.0195	2.46481		0.0195	15.1637		0.0195	17.9593																	7.8	49.9827	907.853	99.9989	1807.96	200.027	2708.06	299.965	282.403	5.52852e-10	255.276	1.59258e-10	-933.817	-9.65973e-10
0.01975	2.39064		0.01975	14.6008		0.01975	17.3573																	7.9	49.9827	907.953	100.031	1808.06	199.988	2708.16	300.023	287.651	5.51156e-10	261.503	1.58884e-10	-929.109	-9.76028e-10
0.02	2.33712		0.02	14.0359		0.02	16.7393																	8	49.9815	908.053	100.044	1808.16	200.09	2708.26	299.87	292.898	5.59944e-10	267.731	1.63611e-10	-924.402	-9.87895e-10
0.02025	2.27329		0.02025	13.4056		0.02025	16.0965																	8.1	49.9853	908.153	100.012	1808.26	199.988	2708.36	299.902	298.146	5.80192e-10	273.959	1.64658e-10	-919.694	-9.86993e-10
0.0205	2.21424		0.0205	12.949		0.0205	15.5503																	8.2	49.9916	908.253	100.005	1808.36	200.059	2708.46	299.984	303.393	5.78964e-10	280.186	1.63353e-10	-914.986	-9.61945e-10
0.02075	2.17283		0.02075	12.4017		0.02075	15.0463																	8.3	49.9808	908.353	100.037	1808.46	200.014	2708.56	299.933	308.641	5.58336e-10	286.414	1.47893e-10	-909.577	4.28683e-07
0.021	2.10461		0.021	11.9051		0.021	14.496																	8.4	49.9789	908.453	100.024	1808.56	200.052	2708.66	299.972	313.888	5.41524e-10	292.641	1.61515e-10	-892.616	6.08543e-07
0.02125	2.05158		0.02125	11.3677		0.02125	14.0575																	8.5	49.9815	908.553	100.005	1808.66	200.046	2708.76	299.908	319.137	5.19828e-10	298.869	1.50374e-10	-886.588	5.64743e-07
0.0215	2.01227		0.0215	10.9861		0.0215	13.6125																	8.6	49.984	908.653	99.948	1808.76	200.014	2708.86	300.01	324.384	4.76308e-10	305.097	1.36531e-10	-880.561	5.30678e-07
0.02175	1.94537		0.02175	10.5349		0.02175	13.1447																	8.7	49.9802	908.753	99.9926	1808.86	200.046	2708.96	299.965	333.833	4.36652e-10	311.324	1.27709e-10	-874.533	5.27688e-07
0.022	1.88779		0.022	10.1388		0.022	12.7316																	8.8	49.9815	908.853	99.9735	1808.96	200.033	2709.06	299.914	343.071	4.01952e-10	317.552	1.14517e-10	-868.506	5.2805e-07
0.02225	1.84255		0.02225	9.81315		0.02225	12.3734																	8.9	49.9834	908.953	99.9671	1809.06	200.001	2709.16	299.889	352.308	3.68741e-10	323.779	1.06937e-10	-862.478	4.3237e-07
0.0225	1.79592		0.0225	9.43193		0.0225	11.9592																	9	49.9872	909.053	99.9926	1809.16	199.976	2709.26	299.895	361.546	3.41018e-10	330.007	9.15658e-11	-856.45	4.99735e-07
0.02275	1.79201		0.02275	9.13378		0.02275	11.6282																	9.1	49.9885	909.153	99.9798	1809.26	199.969	2709.36	299.978	370.784	3.12874e-10	336.235	8.13211e-11	-850.423	4.90483e-07
0.023	1.70999		0.023	8.86232		0.023	11.2841																	9.2	49.9865	909.253	100.012	1809.36	200.027	2709.46	299.946	380.021	2.87511e-10	342.674	8.23255e-11	-844.395	4.6544e-07
0.02325	1.68194		0.02325	8.5127		0.02325	10.9549																	9.3	49.9808	909.353	99.9926	1809.46	199.957	2709.56	299.972	389.259	2.82948e-10	348.901	6.93176e-11	-838.367	4.3664e-07
0.0235	1.65977		0.0235	8.25465		0.0235	10.6605																	9.4	49.9821	909.453	100.005	1809.56	200.071	2709.66	299.978	398.497	2.63564e-10	355.129	6.65845e-11	-832.34	4.08388e-07
0.02375	1.61865		0.02375	7.96554		0.02375	10.3303																	9.5	49.9859	909.553	100.05	1809.66	200.02	2709.76	299.997	407.734	2.42317e-10	361.357	6.71529e-11	-826.312	3.82538e-07
0.024	1.56415		0.024	7.66385		0.024	10.0436																	9.6	49.9885	909.653	100.05	1809.76	200.001	2709.86	299.965	416.972	2.24191e-10	367.584	5.64795e-11	-820.284	3.71688e-07
0.02425	1.54396		0.02425	7.41989		0.02425	9.81022																	9.7	49.9834	909.753	99.9798	1809.86	199.988	2709.96	299.997	426.21	2.04154e-10	373.812	4.63471e-11	-814.257	3.56198e-07
0.0245	1.50921		0.0245	7.19594		0.0245	9.50718																	9.8	49.9815	909.853	100.012	1809.96	199.969	2710.06	299.991	435.447	1.76505e-10	380.039	4.35652e-11	-808.229	3.26443e-07
0.02475	1.48986		0.02475	6.96236		0.02475	9.28744																	9.9	49.9783	909.953	100.05	1810.06	200.001	2710.16	299.991	445.386	1.72641e-10	386.267	4.47598e-11	-802.202	3.0338e-07
0.025	1.45292		0.025	6.77703		0.025	9.00417																	10	49.9859	910.053	100.024	1810.16	200.001	2710.26	299.902	451.614	1.69215e-10	392.495	3.72485e-11	-796.174	2.82268e-07
0.02525	1.43711		0.02525	6.51739		0.02525	8.7971																	10.1	49.9808	910.153	100.018	1810.26	199.995	2710.36	299.959	457.841	1.65039e-10	398.722	3.05764e-11	-790.146	2.63683e-07
0.0255	1.39589		0.0255	6.31554		0.0255	8.54118																	10.2	49.9878	910.253	99.9416	1810.36	199.995	2710.46	299.965	464.069	1.57148e-10	404.95	3.28067e-11	-783.418	2.44927e-07
0.02575	1.37924		0.02575	6.16368		0.02575	8.34842																	10.3	49.9802	910.353	99.9735	1810.46	200.001	2710.56	299.978	470.297	1.47852e-10	411.178	2.94984e-11	-776.9	2.27896e-07
0.026	1.34923		0.026	5.93862		0.026	8.1656																	10.4	49.9891	910.453	100.05	1810.56	200.071	2710.66	299.914	476.524	1.39653e-10	417.405	3.05983e-11	-770.382	2.11567e-07
0.02625	1.33233		0.02625	5.81808		0.02625	7.94478																	10.5	49.9865	910.553	100.056	1810.66	200.033	2710.76	299.972	482.752	1.31507e-10	423.633	1.91257e-11	-763.653	1.96921e-07
0.0265	1.2991		0.0265	5.58262		0.0265	7.75462																	10.6	49.9802	910.653	99.9862	1810.76	200.071	2710.86	299.978	488.979	1.23118e-10	429.86	1.58901e-11	-757.136	1.82773e-07
0.02675	1.26501		0.02675	5.47439		0.02675	7.55882																	10.7	49.9846	910.753	99.9798	1810.86	200.008	2710.96	299.972	495.207	1.14111e-10	436.088	2.12409e-11	-750.618	1.7013e-07
0.027	1.24094		0.027	5.27848		0.027	7.38246																	10.8	49.9853	910.853	100.063	1810.96	199.988	2711.06	299.825	501.435	1.08814e-10	442.316	1.29855e-11	-744.1	1.57844e-07
0.02725	1.24146		0.02725	5.20317		0.02725	7.22715																	10.9	49.9795	910.953	99.9862	1811.06	200.02	2711.16	299.921	507.662	1.0185e-10	448.544	1.31608e-11	-737.583	1.46901e-07
0.0275	1.20821		0.0275	5.0243		0.0275	7.06996																	11	49.9846	911.053	100.024	1811.16	200.046	2711.26	299.895	513.89	9.59668e-11	454.771	9.93336e-12	-731.065	1.36323e-07
0.02775	1.19507		0.02775	4.88651		0.02775	6.90363																	11.1	49.9821	911.153	99.9544	1811.26	200.059	2711.36	299.838	520.118	8.94704e-11	460.999	8.75847e-12	-724.548	1.27001e-07
0.028	1.17945		0.028	4.77839		0.028	6.77915																	11.2	49.9891	911.253	100.063	1811.36	200.033	2711.46	299.94	526.345	8.2894e-11	467.227	6.60937e-12	-718.03	1.17779e-07
0.02825	1.15693		0.02825	4.618		0.02825	6.59743																	11.3	49.9865	911.353	100.056	1811.46	199.969	2711.56	299.87	532.573	7.82112e-11	473.454	5.15145e-12	-710.611	1.08063e-07
0.0285	1.15342		0.0285	4.52199		0.0285	6.47347																	11.4	49.9885	911.453	99.9671	1811.56	199.976	2711.66	299.933	538.801	7.1772e-11	479.682	8.25962e-12	-703.893	1.00521e-07
0.02875	1.13689		0.02875	4.38621		0.02875	6.3009																	11.5	49.9795	911.553	99.9798	1811.66	200.014	2711.76	299.882	545.028	6.7436e-11	485.909	1.08943e-11	-697.176	9.3135e-08
0.029	1.11952		0.029	4.29193		0.029	6.18356																	11.6	49.9834	911.653	100.012	1811.76	199.95	2711.86	299.972	551.256	6.24556e-11	492.137	7.81768e-12	-690.458	8.61578e-08
0.02925	1.08985		0.02925	4.18451		0.02925	6.06119																	11.7	49.9783	911.753	99.9289	1811.86	199.995	2711.96	299.959	557.483	5.7186e-11	498.365	1.10751e-11	-683.74	7.9774e-08
0.0295	1.0734		0.0295	4.06729		0.0295	5.94341																	11.8	49.9789	911.853	100.018	1811.96	200.027	2712.06	299.908	563.711	5.26136e-11	504.593	4.72144e-12	-677.022	7.3966e-08
0.02975	1.06668		0.02975	3.97345		0.02975	5.82741																	11.9	49.9853	911.953	100.069	1812.06	200.046	2712.16	299.94	569.939	4.92184e-11	510.82	-2.55284e-12	-670.305	6.88655e-08
0.03	1.06413		0.03	3.90441		0.03	5.69692																	12	49.9859	912.053	100.037	1812.16	200.008	2712.26	299.94	576.166	4.45772e-11	517.048	6.85115e-12	-663.587	6.39383e-08
0.03025	1.03586		0.03025	3.80888		0.03025	5.59524																	12.1	49.9872	912.153	99.9862	1812.26	200.027	2712.36	300.003	582.394	4.01116e-11	523.276	3.05527e-12	-656.869	5.9383e-08
0.0305	1.03416		0.0305	3.70614		0.0305	5.47839																	12.2	49.9929	912.253	100.069	1812.36	200.014	2712.46	299.933	588.621	3.60994e-11	529.503	7.83141e-13	-650.152	5.50728e-08
0.03075	1.0213		0.03075	3.60205		0.03075	5.38157																	12.3	49.9846	912.353	100.044	1812.46	200.008	2712.56	299.933	594.849	3.22925e-11	535.731	6.78758e-12	-643.434	5.1172e-08
0.031	0.99466		0.031	3.52745		0.031	5.27694																	12.4	49.9885	912.453	100.037	1812.56	199.957	2712.66	299.87	601.077	2.86724e-11	541.959	2.95504e-12	-636.716	4.75475e-08
0.03125	0.9963		0.03125	3.46295		0.03125	5.1621																	12.5	49.9872	912.553	99.9416	1812.66	199.988	2712.76	299.889	607.304	2.5799e-11	548.186	6.31145e-12	-629.999	4.41303e-08
0.0315	0.98597		0.0315	3.37358		0.0315	5.08541																	12.6	49.9853	912.653	100.069	1812.76	199.969	2712.86	299.921	613.532	2.19617e-11	554.414	-3.79723e-12	-623.281	4.10463e-08
0.03175	0.97554		0.03175	3.30211		0.03175	4.98935																	12.7	49.9878	912.753	100.012	1812.86	199.925	2712.96	299.895	623.461	2.029e-11	560.642	3.3215e-12	-616.563	3.8162e-08
0.032	0.95032		0.032	3.23713		0.032	4.89387																	12.8	49.9859	912.853	100.018	1812.96	200.001	2713.06	299.933	630.179	1.65016e-11	566.869	1.17296e-13	-609.846	3.54163e-08
0.03225	0.95424		0.03225	3.14548		0.03225	4.79655																	12.9	49.9795	912.953	99.9735	1813.06	199.982	2713.16	299.952	636.897	1.53571e-11	573.097	-3.63729e-12	-603.128	3.2963e-08
0.0325	0.94788		0.0325	3.08558		0.0325	4.71159																	13	49.984	913.053	99.948	1813.16	200.001	2713.26	299.882	643.614	1.14165e-11	579.325	-3.69049e-12	-596.41	3.06268e-08
0.03275	0.93539		0.03275	3.04057		0.03275	4.63092																	13.1	49.9885	913.153	99.9416	1813.26	199.95	2713.36	299.882	650.332	5.9936e-12	585.552	-2.55479e-12	-589.693	2.83973e-08
0.033	0.92184		0.033	2.9727		0.033	4.55938																	13.2	49.984	913.253	100.031	1813.36	200.014	2713.46	299.933	657.05	4.34996e-12	591.78	2.07185e-12	-582.975	2.6404e-08
0.03325	0.92696		0.03325	2.90325		0.03325	4.47153																	13.3	49.9757	913.353	99.9544	1813.46	200.033	2713.56	299.991	663.767	1.80733e-12	598.008	5.77024e-12	-576.257	2.45508e-08
0.0335	0.9168		0.0335	2.83829		0.0335	4.38288																	13.4	49.9783	913.453	100.018	1813.56	200.008	2713.66	299.895	670.485	-5.2594e-13	604.235	1.86266e-12	-569.539	2.28072e-08
0.03375	0.91537		0.03375	2.77962		0.03375	4.32891																	13.5	49.9776	913.553	99.9926	1813.66	199.988	2713.76	299.946	677.203	-4.2836e-12	610.463	-1.45635e-12	-562.822	2.11334e-08
0.034	0.90802		0.034	2.72841		0.034	4.24955																	13.6	49.9859	913.653	100.05	1813.76	200.027	2713.86	299.908	683.92	-6.42624e-12	616.691	-1.17923e-12	-556.104	1.95917e-08
0.03425	0.90824		0.03425	2.67637		0.03425	4.18169																	13.7	49.9859	913.753	99.9989	1813.86	199.944	2713.96	299.87	690.638	-9.48352e-12	622.918	-1.66299e-12	-549.386	1.81229e-08
0.0345	0.89021		0.0345	2.65306		0.0345	4.11422																	13.8	49.9725	913.853	99.9989	1813.96	200.027	2714.06	299.921	697.356	-1.15272e-11	629.146	1.69658e-12	-542.457	1.6871e-08
0.03475	0.88558		0.03475	2.56374		0.03475	4.03499																	13.9	49.9789	913.953	99.9862	1814.06	199.925	2714.16	300.016	704.074	-1.40848e-11	635.374	1.67435e-12	-535.739	1.56562e-08
0.035	0.8789		0.035	2.50623		0.035	3.97401																	14	49.9865	914.053	99.9926	1814.16	200.065	2714.26	299.94	710.791	-1.70502e-11	645.303	4.10863e-12	-529.022	1.44665e-08
0.03525	0.86813		0.03525	2.46107		0.03525	3.91375																	14.1	49.9853	914.153	99.9671	1814.26	199.906	2714.36	299.921	717.509	-1.72959e-11	652.02	3.84792e-12	-522.304	1.34174e-08
0.0355	0.8762		0.0355	2.41467		0.0355	3.83498																	14.2	49.9865	914.253	100.012	1814.36	199.957	2714.46	299.94	724.227	-2.0414e-11	658.738	1.17988e-12	-515.586	1.24531e-08
0.03575	0.8698		0.03575	2.38012		0.03575	3.77979																	14.3	49.9827	914.353	100.069	1814.46	200.078	2714.56	299.933	730.945	-2.19457e-11	665.456	-1.48255e-12	-508.869	1.15327e-08
0.036	0.88457		0.036	2.33291		0.036	3.72216																	14.4	49.9865	914.453	100.012	1814.56	199.963	2714.66	299.895	737.662	-2.19508e-11	672.173	1.15856e-13	-502.151	1.06822e-08
0.03625	0.86334		0.03625	2.30177		0.03625	3.64071																	14.5	49.9891	914.553	99.9735	1814.66	200.014	2714.76	299.921	744.38	-2.15974e-11	678.891	-4.09839e-12	-495.433	9.81128e-09
0.0365	0.86285		0.0365	2.25642		0.0365	3.60095																	14.6	49.9789	914.653	99.9862	1814.76	200.059	2714.86	299.933	751.098	-2.15833e-11	685.609	-2.4435e-12	-488.716	9.08603e-09
0.03675	0.86116		0.03675	2.195		0.03675	3.55377																	14.7	49.9885	914.753	99.9798	1814.86	200.014	2714.96	299.997	757.815	-2.21444e-11	692.327	-2.0579e-12	-481.998	8.35555e-09
0.037	0.86957		0.037	2.16453		0.037	3.49445																	14.8	49.9853	914.853	100.024	1814.96	199.995	2715.06	299.87	764.533	-2.04274e-11	699.044	-5.28138e-12	-475.28	7.7427e-09
0.03725	0.86453		0.03725	2.13082		0.03725	3.44302																	14.9	49.9846	914.953	100.024	1815.06	200.078	2715.16	299.908	771.251	-2.18648e-11	705.762	5.67831e-13	-468.562	7.15725e-09
0.0375	0.85731		0.0375	2.09679		0.0375	3.38535																	15	49.9821	915.053	100.044	1815.16	200.046	2715.26	299.94	777.969	-2.09707e-11	712.48	-4.46345e-12	-461.845	6.55443e-09
0.03775	0.86287		0.03775	2.04973		0.03775	3.32874																	15.1	49.9834	915.153	100.012	1815.26	199.918	2715.36	299.908	784.686	-2.06594e-11	719.198	2.27461e-12	-455.127	6.04585e-09
0.038	0.86576		0.038	2.01443		0.038	3.28267																	15.2	49.9834	915.253	100.063	1815.36	200.014	2715.46	299.876	791.404	-1.6188e-11	725.915	-2.40695e-13	-447.508	5.469e-09
0.03825	0.86287		0.03825	1.99301		0.03825	3.23248																	15.3	49.9776	915.353	99.9989	1815.46	200.039	2715.56	299.933	798.122	-1.44138e-11	732.633	-9.69802e-13	-440.59	5.0023e-09
0.0385	0.86226		0.0385	1.93882		0.0385	3.18519																	15.4	49.9885	915.453	100.012	1815.56	199.976	2715.66	299.933	804.839	-1.34702e-11	739.351	-5.43108e-12	-433.673	4.57348e-09
0.03875	0.87716		0.03875	1.92289		0.03875	3.1424																	15.5	49.9859	915.553	99.9544	1815.66	200.014	2715.76	299.902	811.557	-1.35592e-11	746.068	0	-426.755	4.13818e-09
0.039	0.87053		0.039	1.89982		0.039	3.10245																	15.6	49.9935	915.653	100.056	1815.76	200.078	2715.86	299.902	818.275	-1.53658e-11	752.786	-1.7856e-12	-419.837	3.76243e-09
0.03925	0.88011		0.03925	1.85034		0.03925	3.05519																	15.7	49.9802	915.753	99.9544	1815.86	199.963	2715.96	299.908	824.992	-1.29669e-11	759.504	2.27995e-11	-412.919	3.42645e-09
0.0395	0.88378		0.0395	1.83596		0.0395	3.00739																	15.8	49.9789	915.853	100.024	1815.96	200.033	2716.06	299.902	831.71	-1.3852e-11	766.222	2.05282e-11	-406.002	3.06333e-09
0.03975	0.89354		0.03975	1.8022		0.03975	2.95953																	15.9	49.9834	915.953	100.031	1816.06	200.02	2716.16	299.895	838.428	-1.43062e-11	772.939	2.14746e-11	-399.084	2.74545e-09
0.04	0.89212		0.04	1.76475		0.04	2.91405																	16	49.984	916.053	100.018	1816.16	200.071	2716.26	299.889	845.146	-1.45168e-11	779.657	1.67302e-11	-392.166	2.47661e-09
0.04025	0.89502		0.04025	1.74257		0.04025	2.87647																	16.1	49.9923	916.153	100.024	1816.26	199.988	2716.36	299.902	851.863	-1.56875e-11	786.375	1.2907e-11	-385.248	2.20299e-09
0.0405	0.90535		0.0405	1.70767		0.0405	2.83093																	16.2	49.9872	916.253	99.9926	1816.36	199.988	2716.46	299.959	858.581	-1.41422e-11	793.092	1.46319e-11	-378.33	1.94725e-09
0.04075	0.91223		0.04075	1.70417		0.04075	2.79142																	16.3	49.9891	916.353	100.024	1816.46	199.982	2716.56	299.965	865.299	-1.465e-11	799.81	1.97585e-11	-371.413	1.72794e-09
0.041	0.92636		0.041	1.67819		0.041	2.75675																	16.4	49.9821	916.453	100.044	1816.56	200.02	2716.66	299.857	872.016	-1.51271e-11	806.528	1.23862e-11	-364.495	1.496e-09
0.04125	0.94943		0.04125	1.64928		0.04125	2.71663																	16.5	49.9872	916.553	100.075	1816.66	200.027	2716.76	299.927	878.734	-1.57341e-11	813.246	1.14205e-11	-357.577	1.26859e-09
0.0415	0.95152		0.0415	1.61348		0.0415	2.68509																	16.6	49.9897	916.653	100.094	1816.76	200.014	2716.86	299.889	885.452	-1.45656e-11	819.963	1.1803e-11	-350.659	1.1014e-09
0.04175	0.98313		0.04175	1.60903		0.04175	2.6433																	16.7	49.9815	916.753	99.9989	1816.86	199.982	2716.96	300.023	892.169	-1.3321e-11	826.681	5.49695e-12	-343.742	8.97085e-10
0.042	0.99533		0.042	1.56857		0.042	2.61002																	16.8	49.9815	916.853	99.9798	1816.96	199.969	2717.06	299.908	898.887	-1.56993e-11	833.399	6.69739e-12	-336.824	7.2467e-10
0.04225	1.02984		0.04225	1.54792		0.04225	2.5803																	16.9	49.9815	916.953	99.9671	1817.06	200.014	2717.16	299.952	905.605	-1.27515e-11	840.116	6.38075e-12	-329.906	5.7513e-10
0.0425	1.06041		0.0425	1.51076		0.0425	2.54102																	17	49.9783	917.053	100.018	1817.16	200.09	2717.26	299.831	912.322	7.3194e-12	846.834	5.00883e-12	-322.989	4.23893e-10
0.04275	1.10876		0.04275	1.50971		0.04275	2.51574																	17.1	49.9891	917.153	99.9989	1817.26	200.078	2717.36	299.882	919.752	7.20744e-11	853.552	9.04857e-12	-316.071	2.88155e-10
0.043	1.14101		0.043	1.4808		0.043	2.48569																	17.2	49.9853	917.253	100.056	1817.36	200.008	2717.46	299.882	925.979	1.19614e-10	860.269	1.8703e-12	-309.153	1.3504e-10
0.04325	1.18107		0.04325	1.47118		0.04325	2.45542																	17.3	49.984	917.353	100.082	1817.46	200.16	2717.56	299.882	932.207	1.48099e-10	866.987	4.20348e-12	-302.235	0
0.0435	1.25363		0.0435	1.4436		0.0435	2.4244																	17.4	49.9865	917.453	100.094	1817.56	200.008	2717.66	299.908	938.434	1.95934e-10	873.705	2.63842e-12	-295.318	-4.67068e-11
0.04375	1.32641		0.04375	1.40927		0.04375	2.3951																	17.5	49.9802	917.553	100.012	1817.66	200.039	2717.76	299.94	948.374	2.31832e-10	880.423	2.72447e-12	-288.4	-1.08433e-10
0.044	1.43502		0.044	1.40443		0.044	2.36079																	17.6	49.9789	917.653	99.9989	1817.76	199.995	2717.86	299.927	957.611	2.69138e-10	887.14	5.63762e-14	-281.482	-1.67985e-10
0.04425	1.55386		0.04425	1.38085		0.04425	2.32547																	17.7	49.9897	917.753	99.9671	1817.86	200.033	2717.96	299.921	966.849	2.9502e-10	893.858	-2.34175e-12	-274.565	-2.20649e-10
0.0445	1.63486		0.0445	1.36098		0.0445	2.3084																	17.8	49.9846	917.853	100.082	1817.96	200.033	2718.06	299.94	976.087	3.45242e-10	900.576	1.23815e-11	-267.647	-2.67735e-10
0.04475	1.75293		0.04475	1.35132		0.04475	2.27592																	17.9	49.9859	917.953	100.018	1818.06	200.02	2718.16	299.876	985.324	3.7714e-10	907.293	1.31688e-10	-260.729	-2.96728e-10
0.045	1.86962		0.045	1.32329		0.045	2.24838																	18	49.9846	918.053	99.9926	1818.16	199.95	2718.26	299.965	994.773	4.25924e-10	914.722	2.11116e-10	-253.812	-3.26248e-10
0.04525	2.03183		0.04525	1.31577		0.04525	2.22519																	18.1	49.9865	918.153	100.012	1818.26	200.014	2718.36	299.933	1004.01	4.51008e-10	920.95	2.09741e-10	-246.894	-3.46288e-10
0.0455	2.16889		0.0455	1.31045		0.0455	2.20208																	18.2	49.9891	918.253	99.9989	1818.36	200.078	2718.46	299.927	1013.25	4.79476e-10	927.178	2.21584e-10	-239.976	-4.43995e-10
0.04575	2.23268		0.04575	1.2698		0.04575	2.17089																	18.3	49.9872	918.353	99.948	1818.46	199.963	2718.56	299.965	1022.49	5.01776e-10	933.405	2.30672e-10	-232.357	-4.42803e-10
0.046	2.22447		0.046	1.26766		0.046	2.14604																	18.4	49.9789	918.453	99.9353	1818.56	200.046	2718.66	299.946	1031.72	5.16528e-10	939.633	2.42415e-10	-228.449	-4.38488e-10
0.04625	2.16594		0.04625	1.24349		0.04625	2.12852																	18.5	49.9821	918.553	99.9926	1818.66	200.097	2718.76	299.914	1040.96	5.25152e-10	945.861	2.39819e-10	-224.542	-4.4804e-10
0.0465	2.08355		0.0465	1.23921		0.0465	2.10528																	18.6	49.9846	918.653	100.044	1818.76	199.995	2718.86	299.94	1050.2	5.5922e-10	952.088	2.45155e-10	-220.634	-4.5613e-10
0.04675	1.99937		0.04675	1.22981		0.04675	2.08489																	18.7	49.9834	918.753	99.9416	1818.86	199.982	2718.96	299.991	1059.44	5.7714e-10	958.316	2.39651e-10	-216.726	-4.73083e-10
0.047	1.9354		0.047	1.2052		0.047	2.06135																	18.8	49.984	918.853	100.094	1818.96	199.938	2719.06	299.921	1068.67	6.01036e-10	964.755	2.48642e-10	-212.819	-4.69845e-10
0.04725	1.7712		0.04725	1.19127		0.04725	2.02452																	18.9	49.9872	918.953	99.9989	1819.06	199.988	2719.16	299.94	1077.91	6.1008e-10	970.983	2.4113e-10	-208.911	-4.72033e-10
0.0475	1.61123		0.0475	1.17239		0.0475	2.00774																	19	49.9872	919.053	100.005	1819.16	200.039	2719.26	299.972	1087.15	6.06928e-10	977.21	2.46282e-10	-205.003	-4.8022e-10
0.04775	1.46688		0.04775	1.15687		0.04775	1.97725																	19.1	49.9846	919.153	99.9607	1819.26	199.969	2719.36	299.851	1096.39	6.58032e-10	983.438	2.48545e-10	-201.096	-4.827e-10
0.048	1.3374		0.048	1.14283		0.048	1.95478																	19.2	49.984	919.253	100.018	1819.36	200.027	2719.46	299.997	1105.62	6.71488e-10	989.665	2.53936e-10	-197.188	-4.84195e-10
0.04825	1.2681		0.04825	1.12719		0.04825	1.94314																	19.3	49.9834	919.353	99.9607	1819.46	200.039	2719.56	299.933	1114.86	6.46812e-10	995.893	2.59044e-10	-193.28	-4.77885e-10
0.0485	1.1675		0.0485	1.10689		0.0485	1.9172																	19.4	49.9935	919.453	99.9798	1819.56	200.027	2719.66	299.921	1124.1	6.66484e-10	1002.12	2.50638e-10	-189.372	-4.84405e-10
0.04875	1.06319		0.04875	1.10717		0.04875	1.89987																	19.5	49.9815	919.553	99.9544	1819.66	199.912	2719.76	299.921	1133.34	6.74724e-10	1008.35	2.54385e-10	-185.465	-4.7636e-10
0.049	1.00615		0.049	1.08042		0.049	1.88034																	19.6	49.9802	919.653	100.063	1819.76	199.995	2719.86	299.831	1142.58	6.90664e-10	1014.58	2.52018e-10	-181.557	-4.80928e-10
0.04925	0.91645		0.04925	1.07862		0.04925	1.85496																	19.7	49.9846	919.753	100.012	1819.86	200.052	2719.96	299.876	1151.81	6.84312e-10	1020.8	2.50962e-10	-177.65	-4.80883e-10
0.0495	0.86765		0.0495	1.06207		0.0495	1.83314																	19.8	49.9865	919.853	100.024	1819.96	199.963	2720.06	299.921	1161.05	7.15528e-10	1027.03	2.44405e-10	-173.742	-4.75618e-10
0.04975	0.82027		0.04975	1.0561		0.04975	1.81527																	19.9	49.9872	919.953	99.9798	1820.06	199.976	2720.16	299.959	1170.29	7.40376e-10	1033.26	2.49821e-10	-169.834	-4.6821e-10
0.05	0.7837		0.05	1.0367		0.05	1.79769																	20	49.9853	920.053	99.9735	1820.16	199.988	2720.26	299.914	1179.53	7.098e-10	1039.49	2.46519e-10	-165.927	-4.74333e-10
0.05025	0.74337		0.05025	1.0153		0.05025	1.77172																	20.1	49.9891	920.153	100.018	1820.26	200.008	2720.36	299.914	1188.77	7.3762e-10	1045.71	2.35101e-10	-162.019	-4.64353e-10
0.0505	0.70825		0.0505	1.01684		0.0505	1.7521																	20.2	49.9878	920.253	100.056	1820.36	199.969	2720.46	299.87	1198	7.43884e-10	1051.94	2.36429e-10	-158.111	-4.59828e-10
0.05075	0.68518		0.05075	0.99716		0.05075	1.74076																	20.3	49.9859	920.353	99.9735	1820.46	200.033	2720.56	299.952	1207.24	7.07668e-10	1058.17	2.28592e-10	-154.203	-4.43538e-10
0.051	0.65593		0.051	0.99103		0.051	1.72528																	20.4	49.9776	920.453	99.9989	1820.56	200.027	2720.66	299.882	1216.48	6.48672e-10	1064.4	2.24491e-10	-150.296	-4.44303e-10
0.05125	0.6368		0.05125	0.99183		0.05125	1.70669																	20.5	49.9865	920.553	99.9926	1820.66	199.995	2720.76	299.844	1225.72	5.89596e-10	1070.62	2.28639e-10	-146.388	-4.34895e-10
0.0515	0.60242		0.0515	0.96608		0.0515	1.67742																	20.6	49.9827	920.653	100.082	1820.76	200.027	2720.86	299.876	1234.95	5.38336e-10	1076.85	2.19242e-10	-142.48	-4.30178e-10
0.05175	0.58062		0.05175	0.97456		0.05175	1.66988																	20.7	49.9853	920.753	100.05	1820.86	200.065	2720.96	299.946	1244.19	4.88632e-10	1083.08	2.22165e-10	-138.573	-4.3006e-10
0.052	0.56875		0.052	0.94935		0.052	1.65275																	20.8	49.9751	920.853	99.9671	1820.96	200.008	2721.06	299.914	1253.43	4.43236e-10	1089.31	2.23063e-10	-134.665	-4.14583e-10
0.05225	0.55408		0.05225	0.94204		0.05225	1.63541																	20.9	49.9789	920.953	100.024	1821.06	200.02	2721.16	299.927	1262.67	4.01304e-10	1095.54	2.24714e-10	-130.757	-4.0465e-10
0.0525	0.53659		0.0525	0.9278		0.0525	1.62352																	21	49.9827	921.053	100.024	1821.16	199.957	2721.26	299.908	1271.9	3.62767e-10	1101.76	2.3089e-10	-126.849	-3.90293e-10
0.05275	0.52383		0.05275	0.92304		0.05275	1.60299																	21.1	49.9827	921.153	100.005	1821.26	200.033	2721.36	299.946	1281.14	3.41521e-10	1107.99	2.25944e-10	-122.942	-3.93508e-10
0.053	0.51576		0.053	0.90983		0.053	1.59438																	21.2	49.984	921.253	100.044	1821.36	200.059	2721.46	299.959	1290.38	3.21003e-10	1114.22	2.2668e-10	-119.034	-3.7903e-10
0.05325	0.49763		0.05325	0.90308		0.05325	1.5712																	21.3	49.9904	921.353	99.9607	1821.46	200.008	2721.56	299.927	1299.62	2.88673e-10	1120.45	2.19054e-10	-115.126	-3.58548e-10
0.0535	0.48168		0.0535	0.89113		0.0535	1.55504																	21.4	49.9935	921.453	99.9862	1821.56	199.963	2721.66	299.895	1309.07	2.6119e-10	1126.67	2.15928e-10	-111.219	-3.53195e-10
0.05375	0.47129		0.05375	0.89725		0.05375	1.54667																	21.5	49.9859	921.553	100.018	1821.66	200.129	2721.76	299.952	1318.3	2.35872e-10	1132.9	2.05423e-10	-107.311	-3.50738e-10
0.054	0.45639		0.054	0.86418		0.054	1.52693																	21.6	49.9872	921.653	100.037	1821.76	200.046	2721.86	299.908	1327.54	2.11388e-10	1139.13	2.13017e-10	-103.403	-3.40595e-10
0.05425	0.44795		0.05425	0.86236		0.05425	1.51952																	21.7	49.9834	921.753	100.05	1821.86	199.969	2721.96	299.876	1336.78	1.89644e-10	1145.36	2.18491e-10	-99.496	-3.24928e-10
0.0545	0.44398		0.0545	0.84288		0.0545	1.50185																	21.8	49.9891	921.853	99.9225	1821.96	199.982	2722.06	299.959	1346.02	1.70309e-10	1151.59	2.07233e-10	-95.588	-3.0888e-10
0.05475	0.42392		0.05475	0.85341		0.05475	1.49142																	21.9	49.9846	921.953	100.005	1822.06	200.014	2722.16	299.952	1355.26	1.40359e-10	1157.81	2.11859e-10	-91.68	-2.95565e-10
0.055	0.42493		0.055	0.84911		0.055	1.47914																	22	49.977	922.053	99.9544	1822.16	200.052	2722.26	299.844	1365.19	1.29383e-10	1164.04	2.1594e-10	-87.772	-2.80445e-10
0.05525	0.41199		0.05525	0.83497		0.05525	1.46282																	22.1	49.984	922.153	100.024	1822.26	200.014	2722.36	299.952	1371.42	1.22317e-10	1170.27	2.06463e-10	-83.865	-2.6933e-10
0.0555	0.40793		0.0555	0.82147		0.0555	1.45278																	22.2	49.9859	922.253	100.024	1822.36	199.963	2722.46	299.908	1377.65	1.12432e-10	1176.49	2.00359e-10	-79.957	-2.53515e-10
0.05575	0.40027		0.05575	0.81601		0.05575	1.43664																	22.3	49.9802	922.353	100.044	1822.46	200.014	2722.56	299.863	1383.88	1.03854e-10	1182.72	2.09897e-10	-76.049	-2.44251e-10
0.056	0.38761		0.056	0.80362		0.056	1.42949																	22.4	49.9853	922.453	100.037	1822.56	200.039	2722.66	299.946	1390.1	9.59724e-11	1188.95	1.98558e-10	-72.141	-2.26773e-10
0.05625	0.39064		0.05625	0.79295		0.05625	1.41232																	22.5	49.9885	922.553	99.9353	1822.66	199.976	2722.76	299.895	1396.33	8.8232e-11	1195.18	2.04303e-10	-68.234	-2.13347e-10
0.0565	0.38325		0.0565	0.79357		0.0565	1.40384																	22.6	49.9897	922.653	100.094	1822.76	200.014	2722.86	299.895	1402.56	8.0728e-11	1201.41	1.91645e-10	-64.326	-1.99248e-10
0.05675	0.3697		0.05675	0.78438		0.05675	1.39104																	22.7	49.9897	922.753	99.9416	1822.86	199.957	2722.96	299.94	1408.79	7.43056e-11	1207.63	1.84045e-10	-60.418	-1.86842e-10
0.057	0.3658		0.057	0.7786		0.057	1.38661																	22.8	49.9802	922.853	100.005	1822.96	199.995	2723.06	299.851	1415.02	6.90948e-11	1213.86	1.74032e-10	-56.51	-1.75265e-10
0.05725	0.35891		0.05725	0.77292		0.05725	1.3747																	22.9	49.9802	922.953	100.037	1823.06	200.02	2723.16	299.921	1421.24	6.48172e-11	1220.09	1.56238e-10	-52.603	-1.65839e-10
0.0575	0.34685		0.0575	0.76788		0.0575	1.35795																	23	49.9815	923.053	99.9926	1823.16	200.033	2723.26	299.831	1427.47	5.97132e-11	1226.32	1.38747e-10	-48.695	-1.39291e-10
0.05775	0.34217		0.05775	0.76094		0.05775	1.35056																	23.1	49.984	923.153	99.9544	1823.26	200.014	2723.36	299.997	1433.7	5.33824e-11	1232.55	1.28675e-10	-44.787	-1.34334e-10
0.058	0.34313		0.058	0.7461		0.058	1.33767																	23.2	49.9802	923.253	100.018	1823.36	200.014	2723.46	299.927	1439.93	4.94136e-11	1238.77	1.18619e-10	-40.879	-1.22188e-10
0.05825	0.33317		0.05825	0.74388		0.05825	1.33343																	23.3	49.9808	923.353	99.9989	1823.46	200.033	2723.56	299.914	1446.15	4.59628e-11	1245	1.11599e-10	-36.972	-1.03477e-10
0.0585	0.32542		0.0585	0.7288		0.0585	1.32239																	23.4	49.9846	923.453	100.063	1823.56	199.95	2723.66	299.908	1452.38	4.19252e-11	1251.23	1.05843e-10	-33.064	-9.18308e-11
0.05875	0.33184		0.05875	0.72499		0.05875	1.31574																	23.5	49.9929	923.553	99.9671	1823.66	200.001	2723.76	299.927	1458.61	3.80364e-11	1257.45	9.43398e-11	-29.156	-7.2472e-11
0.059	0.32059		0.059	0.71226		0.059	1.30304																	23.6	49.9776	923.653	99.9989	1823.76	200.046	2723.86	299.972	1464.84	3.23796e-11	1263.68	9.10844e-11	-25.249	-6.51158e-11
0.05925	0.32443		0.05925	0.71783		0.05925	1.2933																	23.7	49.9929	923.753	100.012	1823.86	199.969	2723.96	299.933	1471.06	3.13593e-11	1269.91	7.63625e-11	-21.341	-4.3042e-11
0.0595	0.31817		0.0595	0.70823		0.0595	1.28641																	23.8	49.9872	923.853	99.9162	1823.96	200.008	2724.06	299.946	1477.29	2.74361e-11	1276.14	7.03262e-11	-17.433	-3.76835e-11
0.05975	0.3066		0.05975	0.70924		0.05975	1.27301																	23.9	49.9821	923.953	99.9798	1824.06	200.046	2724.16	299.908	1483.52	2.48921e-11	1282.37	6.97112e-11	-13.526	-2.44223e-11
0.06	0.30423		0.06	0.69914		0.06	1.27069																	24	49.9865	924.053	100.037	1824.16	199.957	2724.26	299.863	1489.75	2.26146e-11	1288.59	5.88099e-11	-9.618	-8.96028e-13
0.06025	0.2967		0.06025	0.69662		0.06025	1.25994																	24.1	49.9815	924.153	99.9735	1824.26	200.008	2724.36	299.876	1495.97	1.88857e-11	1294.82	4.95606e-11	-5.71	8.5577e-12
0.0605	0.29248		0.0605	0.68455		0.0605	1.25009																	24.2	49.9789	924.253	100.012	1824.36	199.995	2724.46	299.87	1502.2	1.62882e-11	1301.05	5.02637e-11	-1.803	2.42938e-11
0.06075	0.28764		0.06075	0.67136		0.06075	1.24948																	24.3	49.9878	924.353	100.031	1824.46	199.988	2724.56	299.876	1508.43	1.42126e-11	1307.28	4.51934e-11	2.105	4.5965e-11
0.061	0.28885		0.061	0.66582		0.061	1.23672																	24.4	49.984	924.453	100.031	1824.56	200.078	2724.66	299.978	1514.66	1.50894e-11	1313.5	5.32938e-11	6.013	5.02763e-11
0.06125	0.28305		0.06125	0.66078		0.06125	1.23142																	24.5	49.9846	924.553	100.012	1824.66	199.988	2724.76	299.902	1520.88	1.25758e-11	1319.73	4.77096e-11	9.921	4.81033e-11
0.0615	0.28173		0.0615	0.66506		0.0615	1.22912																	24.6	49.9859	924.653	99.9989	1824.76	199.976	2724.86	299.927	1527.11	1.19062e-11	1326.17	4.29371e-11	13.828	4.6555e-11
0.06175	0.27889		0.06175	0.65365		0.06175	1.21902																	24.7	49.9993	924.753	100.012	1824.86	200.109	2724.96	299.895	1533.34	1.14762e-11	1332.4	4.04076e-11	17.736	4.00798e-11
0.062	0.27649		0.062	0.64451		0.062	1.20797																	24.8	49.9859	924.853	100.031	1824.96	200.001	2725.06	299.972	1539.57	9.34748e-12	1338.63	3.91317e-11	21.644	3.02218e-11
0.06225	0.28236		0.06225	0.64123		0.06225	1.20723																	24.9	49.9821	924.953	100.05	1825.06	200.033	2725.16	299.984	1545.8	7.32504e-12	1344.85	3.10456e-11	25.551	3.75338e-11
0.0625	0.2719		0.0625	0.64058		0.0625	1.2027																	25	49.9821	925.053	100.056	1825.16	200.039	2725.26	299.902	1552.02	6.12188e-12	1351.08	2.4297e-11	29.459	7.39383e-11
0.06275	0.26889		0.06275	0.62613		0.06275	1.20202																	25.1	49.9872	925.153	100.012	1825.26	199.982	2725.36	299.959	1558.25	6.01592e-12	1357.31	2.87452e-11	33.367	1.50083e-10
0.063	0.26687		0.063	0.6264		0.063	1.1952																	25.2	49.9853	925.253	100.088	1825.36	199.969	2725.46	299.94	1564.48	3.51751e-12	1363.54	2.64684e-11	37.274	1.8306e-10
0.06325	0.26066		0.06325	0.62834		0.06325	1.19241																	25.3	49.9751	925.353	99.9735	1825.46	199.969	2725.56	299.87	1570.71	2.96555e-12	1369.77	2.77419e-11	41.182	2.41632e-10
0.0635	0.26058		0.0635	0.61576		0.0635	1.19108																	25.4	49.9808	925.453	99.9862	1825.56	200.071	2725.66	299.94	1576.93	2.08238e-12	1375.99	2.58605e-11	45.09	2.70038e-10
0.06375	0.25827		0.06375	0.60949		0.06375	1.18829																	25.5	49.991	925.553	100.005	1825.66	200.052	2725.76	299.914	1583.16	1.79357e-12	1382.22	1.67916e-11	48.997	3.1075e-10
0.064	0.2565		0.064	0.60156		0.064	1.18379																	25.6	49.977	925.653	99.9416	1825.76	200.039	2725.86	299.959	1589.39	7.46404e-13	1388.45	1.72304e-11	52.905	3.36633e-10
0.06425	0.25436		0.06425	0.5948		0.06425	1.17849																	25.7	49.9853	925.753	100.056	1825.86	200.059	2725.96	299.965	1595.62	-1.36762e-13	1394.68	1.65269e-11	56.813	3.6942e-10
0.0645	0.24508		0.0645	0.60053		0.0645	1.18182																	25.8	49.9853	925.853	99.948	1825.96	199.995	2726.06	299.952	1601.84	-1.25998e-12	1400.9	1.79212e-11	60.721	3.67348e-10
0.06475	0.24966		0.06475	0.59978		0.06475	1.17797																	25.9	49.9834	925.953	100.075	1826.06	200.027	2726.16	300.003	1608.07	-1.49154e-12	1407.13	1.03105e-11	64.628	4.33065e-10
0.065	0.24302		0.065	0.58881		0.065	1.17921																	26	49.9853	926.053	100.018	1826.16	200.071	2726.26	299.972	1618	-1.66083e-12	1413.36	1.44125e-11	68.536	4.36423e-10
0.06525	0.24416		0.06525	0.58094		0.06525	1.17874																	26.1	49.9885	926.153	99.9926	1826.26	200.046	2726.36	299.876	1624.72	-9.41864e-13	1419.59	9.09162e-12	72.444	4.44708e-10
0.0655	0.24504		0.0655	0.57209		0.0655	1.18116																	26.2	49.9815	926.253	99.9798	1826.36	199.957	2726.46	299.965	1631.44	-1.0421e-12	1425.81	1.23081e-11	76.351	4.55613e-10
0.06575	0.23738		0.06575	0.58243		0.06575	1.17772																	26.3	49.9744	926.353	100.018	1826.46	200.027	2726.56	299.997	1638.15	-1.03159e-12	1432.04	1.36973e-11	80.259	4.81733e-10
0.066	0.23783		0.066	0.5652		0.066	1.18945																	26.4	49.9872	926.453	99.9862	1826.56	200.059	2726.66	299.965	1644.87	-1.69183e-12	1438.27	1.32193e-11	84.167	4.69495e-10
0.06625	0.23849		0.06625	0.56692		0.06625	1.1915																	26.5	49.9865	926.553	99.9034	1826.66	199.982	2726.76	299.927	1651.59	-3.36527e-12	1444.5	8.94392e-12	88.074	5.84783e-10
0.0665	0.23263		0.0665	0.55733		0.0665	1.1914																	26.6	49.9846	926.653	99.9798	1826.76	199.988	2726.86	300.003	1658.31	-3.3815e-12	1450.72	1.09442e-11	92.684	5.92898e-10
0.06675	0.23002		0.06675	0.56344		0.06675	1.19863																	26.7	49.9802	926.753	100.005	1826.86	200.027	2726.96	299.972	1665.03	-3.24579e-12	1456.95	7.08711e-12	96.391	5.57533e-10
0.067	0.22908		0.067	0.55383		0.067	1.20502																	26.8	49.9795	926.853	100.024	1826.96	200.039	2727.06	299.889	1671.74	-3.81043e-12	1463.18	2.21338e-12	100.099	5.2193e-10
0.06725	0.2284		0.06725	0.55187		0.06725	1.2159																	26.9	49.9815	926.953	100.024	1827.06	200.052	2727.16	299.882	1678.46	-2.13907e-12	1469.41	9.89913e-12	103.807	5.25275e-10
0.0675	0.2264		0.0675	0.54891		0.0675	1.22029																	27	49.9878	927.053	99.9926	1827.16	199.969	2727.26	299.921	1685.18	-1.82173e-12	1475.63	5.23728e-12	107.514	5.17508e-10
0.06775	0.22609		0.06775	0.53283		0.06775	1.23938																	27.1	49.9872	927.153	100.024	1827.26	199.976	2727.36	299.959	1691.9	-1.25031e-12	1481.86	8.99808e-12	111.222	5.23425e-10
0.068	0.22595		0.068	0.53676		0.068	1.24976																	27.2	49.9834	927.253	99.9289	1827.36	200.046	2727.46	299.946	1698.61	-2.58004e-12	1488.09	6.13359e-12	114.93	5.5649e-10
0.06825	0.2242		0.06825	0.53014		0.06825	1.26781																	27.3	49.9821	927.353	100.082	1827.46	200.001	2727.56	299.787	1705.33	-3.39938e-12	1494.32	9.43966e-12	118.637	5.43625e-10
0.0685	0.21988		0.0685	0.5311		0.0685	1.2884																	27.4	49.9821	927.453	100.082	1827.56	199.963	2727.66	299.978	1712.05	-1.90271e-12	1500.55	4.80686e-12	122.345	5.39615e-10
0.06875	0.21508		0.06875	0.5247		0.06875	1.30173																	27.5	49.9878	927.553	99.9798	1827.66	199.988	2727.76	299.984	1718.77	-3.18284e-12	1506.77	7.354e-12	126.053	5.42178e-10
0.069	0.2245		0.069	0.52608		0.069	1.32375																	27.6	49.9872	927.653	99.9735	1827.76	200.008	2727.86	299.914	1725.48	-2.71062e-12	1513	5.11982e-12	129.76	5.75528e-10
0.06925	0.22635		0.06925	0.51592		0.06925	1.35699																	27.7	49.9821	927.753	100.024	1827.86	199.95	2727.96	299.959	1732.2	-2.41356e-12	1519.23	3.49421e-12	133.468	5.97758e-10
0.0695	0.22173		0.0695	0.51384		0.0695	1.38134																	27.8	49.9744	927.853	99.9735	1827.96	200.02	2728.06	299.978	1738.92	-2.87128e-12	1525.46	3.13594e-12	137.176	6.01368e-10
0.06975	0.22133		0.06975	0.50948		0.06975	1.41125																	27.9	49.9834	927.953	100.031	1828.06	199.957	2728.16	299.959	1745.64	-2.29622e-12	1531.68	1.68157e-12	140.883	5.7124e-10
0.07	0.21596		0.07	0.50916		0.07	1.44363																	28	49.9872	928.053	100.056	1828.16	200.027	2728.26	299.952	1752.36	-2.506e-12	1537.91	5.13054e-12	144.591	5.4797e-10
0.07025	0.21829		0.07025	0.50763		0.07025	1.47358																	28.1	49.984	928.153	99.9926	1828.26	199.988	2728.36	299.978	1759.07	-2.71173e-12	1544.14	2.94984e-12	148.299	5.50773e-10
0.0705	0.21669		0.0705	0.48966		0.0705	1.50927																	28.2	49.9865	928.253	99.9735	1828.36	200.065	2728.46	299.87	1765.79	-3.21866e-12	1550.37	1.36022e-13	152.006	5.91358e-10
0.07075	0.2092		0.07075	0.49579		0.07075	1.54604																	28.3	49.9859	928.353	100.031	1828.46	199.982	2728.56	299.895	1772.51	-2.25885e-12	1556.6	3.87299e-12	155.714	5.93683e-10
0.071	0.22226		0.071	0.49078		0.071	1.59217																	28.4	49.9815	928.453	100.088	1828.56	200.039	2728.66	299.863	1779.23	-3.21538e-12	1562.82	1.23579e-12	159.422	5.73438e-10
0.07125	0.21545		0.07125	0.48882		0.07125	1.63313																	28.5	49.9878	928.553	100.05	1828.66	200.001	2728.76	299.914	1785.94	-2.59071e-12	1569.05	8.18117e-13	163.13	5.7795e-10
0.0715	0.2188		0.0715	0.48388		0.0715	1.66706																	28.6	49.9789	928.653	100.075	1828.76	200.008	2728.86	299.895	1792.66	-1.5665e-12	1575.28	-2.77479e-12	166.837	6.06348e-10
0.07175	0.22039		0.07175	0.47509		0.07175	1.70794																	28.7	49.9808	928.753	100.031	1828.86	200.103	2728.96	299.933	1799.38	-1.18182e-12	1581.51	5.14128e-12	170.545	5.84245e-10
0.072	0.22209		0.072	0.47782		0.072	1.7506																	28.8	49.9834	928.853	100.018	1828.96	200.02	2729.06	299.946	1806.1	2.17208e-11	1587.73	-2.22773e-12	174.252	5.98925e-10
0.07225	0.21764		0.07225	0.4734		0.07225	1.78786																	28.9	49.9853	928.953	100.005	1829.06	200.02	2729.16	299.94	1813.53	9.03372e-11	1593.96	-1.81181e-12	177.96	5.82538e-10
0.0725	0.22561		0.0725	0.46716		0.0725	1.81892																	29	49.9834	929.053	100.031	1829.16	199.969	2729.26	299.927	1819.76	1.44311e-10	1600.19	3.84767e-13	181.668	5.90935e-10
0.07275	0.22687		0.07275	0.47512		0.07275	1.85438																	29.1	49.9834	929.153	100.069	1829.26	200.046	2729.36	299.946	1825.98	1.9587e-10	1606.42	1.03711e-12	185.375	5.8852e-10
0.073	0.22969		0.073	0.46023		0.073	1.87981																	29.2	49.998	929.253	100.005	1829.36	200.052	2729.46	299.882	1832.21	2.7099e-10	1612.64	-1.69374e-12	189.083	5.7144e-10
0.07325	0.22952		0.07325	0.45563		0.07325	1.9102																	29.3	49.9859	929.353	99.948	1829.46	199.976	2729.56	299.882	1842.36	3.55834e-10	1618.87	-2.94685e-12	192.791	5.51335e-10
0.0735	0.23396		0.0735	0.45511		0.0735	1.93307																	29.4	49.9904	929.453	99.9989	1829.56	200.071	2729.66	299.902	1851.6	4.38728e-10	1625.1	-1.69094e-12	196.498	5.65065e-10
0.07375	0.23821		0.07375	0.45311		0.07375	1.94476																	29.5	49.9808	929.553	99.9798	1829.66	200.039	2729.76	299.895	1860.84	5.0242e-10	1635.03	2.25941e-13	200.206	5.50655e-10
0.074	0.248		0.074	0.46208		0.074	1.95259																	29.6	49.9865	929.653	99.9098	1829.76	200.02	2729.86	299.863	1870.07	5.46304e-10	1641.75	-2.61591e-12	203.914	5.68478e-10
0.07425	0.24904		0.07425	0.44692		0.07425	1.95669																	29.7	49.9954	929.753	100.005	1829.86	199.976	2729.96	299.895	1879.31	6.14528e-10	1648.46	7.77775e-13	207.621	5.66613e-10
0.0745	0.25889		0.0745	0.44		0.0745	1.95718																	29.8	49.9795	929.853	99.9544	1829.96	200.084	2730.06	299.991	1888.55	6.66792e-10	1655.18	-3.19178e-12	211.329	5.51105e-10
0.07475	0.26249		0.07475	0.44545		0.07475	1.94872																	29.9	49.9885	929.953	100.005	1830.06	199.976	2730.16	299.863	1897.79	7.30332e-10	1661.9	2.0344e-12	215.037	5.38905e-10
0.075	0.27219		0.075	0.44537		0.075	1.93395																	30	49.9865	930.053	99.9607	1830.16	199.995	2730.26	299.94	1907.02	7.66936e-10	1668.62	2.23905e-12	218.744	5.64565e-10
0.07525	0.28074		0.07525	0.43779		0.07525	1.91477																	30.1	49.9859	930.153	99.9926	1830.26	199.988	2730.36	299.914	1916.26	8.18212e-10	1675.34	-1.58773e-12	222.452	5.5134e-10
0.0755	0.29924		0.0755	0.44412		0.0755	1.89757																	30.2	49.9808	930.253	100.063	1830.36	199.957	2730.46	299.914	1925.5	8.3996e-10	1682.05	-1.86612e-12	226.16	5.27355e-10
0.07575	0.30792		0.07575	0.43386		0.07575	1.86905																	30.3	49.9859	930.353	100.018	1830.46	200.046	2730.56	299.927	1934.74	8.58356e-10	1688.77	3.1036e-13	229.868	5.34015e-10
0.076	0.32606		0.076	0.42993		0.076	1.83959																	30.4	49.9859	930.453	99.9607	1830.56	200.014	2730.66	299.921	1943.97	9.18848e-10	1695.49	-9.06048e-13	233.575	5.37553e-10
0.07625	0.34768		0.07625	0.43003		0.07625	1.81351																	30.5	49.9872	930.553	100.012	1830.66	199.969	2730.76	299.965	1953.21	9.4056e-10	1702.21	-4.33414e-12	237.283	5.28618e-10
0.0765	0.36988		0.0765	0.43128		0.0765	1.77047																	30.6	49.9859	930.653	99.9735	1830.76	199.944	2730.86	299.908	1962.45	9.72404e-10	1708.92	2.39356e-13	240.991	5.29965e-10
0.07675	0.39609		0.07675	0.42567		0.07675	1.73036																	30.7	49.9865	930.753	100.005	1830.86	200.059	2730.96	299.952	1971.69	1.00505e-09	1715.64	0	244.698	5.12005e-10
0.077	0.41599		0.077	0.42469		0.077	1.69722																	30.8	49.9878	930.853	100.005	1830.96	200.033	2731.06	299.876	1980.93	1.03354e-09	1722.36	-3.34142e-12	248.406	5.17805e-10
0.07725	0.45013		0.07725	0.41497		0.07725	1.65914																	30.9	49.9859	930.953	100.056	1831.06	199.988	2731.16	299.908	1990.16	1.06272e-09	1729.08	1.12465e-12	252.114	5.10108e-10
0.0775	0.48425		0.0775	0.41192		0.0775	1.62565																	31	49.9821	931.053	100.069	1831.16	200.008	2731.26	299.978	1999.4	1.07342e-09	1735.79	-3.07549e-12	255.821	5.1924e-10
0.07775	0.50229		0.07775	0.40726		0.07775	1.58592																	31.1	49.9846	931.153	99.9607	1831.26	199.963	2731.36	299.863	2008.64	1.08355e-09	1742.51	-2.98241e-13	259.529	5.14853e-10
0.078	0.54922		0.078	0.41238		0.078	1.54943																	31.2	49.9757	931.253	100.069	1831.36	199.982	2731.46	299.902	2017.88	1.10713e-09	1749.23	-1.56169e-12	263.237	5.27938e-10
0.07825	0.58735		0.07825	0.40442		0.07825	1.51344																	31.3	49.9815	931.353	99.9735	1831.46	200.033	2731.56	299.972	2027.11	1.1141e-09	1755.95	-3.03053e-12	266.944	5.22763e-10
0.0785	0.62127		0.0785	0.40068		0.0785	1.47377																	31.4	49.9802	931.453	99.9544	1831.56	200.02	2731.66	299.895	2036.35	1.13047e-09	1762.66	8.78835e-12	270.652	5.08375e-10
0.07875	0.65518		0.07875	0.40596		0.07875	1.43853																	31.5	49.984	931.553	100.12	1831.66	200.001	2731.76	300.016	2045.59	1.13976e-09	1769.38	-1.61123e-12	274.359	5.12198e-10
0.079	0.682		0.079	0.39843		0.079	1.40817																	31.6	49.9738	931.653	99.9926	1831.76	200.008	2731.86	299.94	2054.83	1.15885e-09	1776.1	-2.59387e-12	278.067	5.12763e-10
0.07925	0.71359		0.07925	0.39891		0.07925	1.37087																	31.7	49.9827	931.753	100.024	1831.86	199.988	2731.96	299.914	2064.07	1.17187e-09	1782.82	-3.51698e-12	281.775	4.97208e-10
0.0795	0.74306		0.0795	0.39944		0.0795	1.34561																	31.8	49.9789	931.853	99.9353	1831.96	199.957	2732.06	299.965	2073.3	1.16471e-09	1789.54	-1.72742e-12	285.483	4.8715e-10
0.07975	0.78564		0.07975	0.39019		0.07975	1.31855																	31.9	49.9859	931.953	99.9798	1832.06	199.982	2732.16	300.003	2082.54	1.17655e-09	1796.25	1.70653e-12	289.19	4.6057e-10
0.08	0.79202		0.08	0.39123		0.08	1.28663																	32	49.9961	932.053	99.9989	1832.16	200.001	2732.26	299.959	2091.78	1.17175e-09	1802.97	-8.35482e-12	292.898	4.25085e-10
0.08025	0.80718		0.08025	0.39231		0.08025	1.25608																	32.1	49.9904	932.153	99.9989	1832.26	199.982	2732.36	299.933	2101.02	1.18176e-09	1809.69	3.07188e-11	296.606	4.03578e-10
0.0805	0.8322		0.0805	0.38705		0.0805	1.23201																	32.2	49.9795	932.253	100.031	1832.36	199.944	2732.46	299.946	2110.25	1.07776e-09	1817.12	1.93703e-10	300.313	4.0514e-10
0.08075	0.82589		0.08075	0.38206		0.08075	1.20533																	32.3	49.9846	932.353	100.024	1832.46	199.988	2732.56	299.94	2119.49	9.82332e-10	1823.35	2.29687e-10	304.021	3.91725e-10
0.081	0.81616		0.081	0.38341		0.081	1.18354																	32.4	49.9853	932.453	100.024	1832.56	199.982	2732.66	299.914	2128.73	8.91012e-10	1829.57	2.44621e-10	307.729	3.67123e-10
0.08125	0.81785		0.08125	0.38071		0.08125	1.16488																	32.5	49.9853	932.553	100.063	1832.66	200.001	2732.76	299.851	2137.97	8.07808e-10	1835.8	2.51908e-10	311.436	3.50305e-10
0.0815	0.78598		0.0815	0.3806		0.0815	1.14108																	32.6	49.9859	932.653	99.9862	1832.76	200.001	2732.86	299.895	2147.2	7.29712e-10	1842.24	2.66805e-10	315.144	3.29083e-10
0.08175	0.74466		0.08175	0.37686		0.08175	1.11985																	32.7	49.9827	932.753	99.9607	1832.86	200.103	2732.96	299.921	2156.44	6.67004e-10	1848.47	2.76101e-10	318.852	3.07528e-10
0.082	0.71507		0.082	0.37948		0.082	1.10111																	32.8	49.9865	932.853	99.9416	1832.96	199.982	2733.06	299.952	2165.68	6.00296e-10	1854.69	2.79544e-10	322.559	2.99445e-10
0.08225	0.67506		0.08225	0.36887		0.08225	1.07651																	32.9	49.977	932.953	100.012	1833.06	199.988	2733.16	299.914	2174.92	5.5012e-10	1860.92	2.81058e-10	326.267	2.7582e-10
0.0825	0.6167		0.0825	0.37238		0.0825	1.06023																	33	49.9859	933.053	100.031	1833.16	199.988	2733.26	299.889	2184.16	4.99036e-10	1867.15	2.93278e-10	329.975	2.65288e-10
0.08275	0.58492		0.08275	0.36457		0.08275	1.04045																	33.1	49.9834	933.153	99.9671	1833.26	199.95	2733.36	299.87	2193.39	4.55072e-10	1873.38	2.88273e-10	333.683	2.5316e-10
0.083	0.55515		0.083	0.36369		0.083	1.023																	33.2	49.9859	933.253	99.9671	1833.36	200.059	2733.46	299.895	2202.63	4.24704e-10	1879.61	3.05017e-10	337.391	2.36771e-10
0.08325	0.50897		0.08325	0.36152		0.08325	1.0032																	33.3	49.9815	933.353	99.9862	1833.46	200.046	2733.56	299.895	2211.87	3.85386e-10	1885.83	3.09182e-10	341.098	2.23119e-10
0.0835	0.47515		0.0835	0.35863		0.0835	0.98525																	33.4	49.9827	933.453	99.9735	1833.56	200.027	2733.66	299.952	2221.11	3.49914e-10	1892.06	3.03046e-10	344.806	2.16301e-10
0.08375	0.45259		0.08375	0.35787		0.08375	0.97371																	33.5	49.9846	933.553	99.9544	1833.66	199.969	2733.76	299.902	2230.34	3.15018e-10	1898.29	3.07397e-10	348.514	1.98078e-10
0.084	0.41969		0.084	0.36024		0.084	0.94982																	33.6	49.9821	933.653	100.018	1833.76	200.065	2733.86	299.965	2239.58	2.86174e-10	1904.52	3.12878e-10	352.221	1.80094e-10
0.08425	0.3961		0.08425	0.3601		0.08425	0.93532																	33.7	49.9859	933.753	99.9989	1833.86	200.09	2733.96	299.94	2248.82	2.57678e-10	1910.74	3.36577e-10	355.929	1.74086e-10
0.0845	0.36743		0.0845	0.35876		0.0845	0.92326																	33.8	49.9821	933.853	100.018	1833.96	199.969	2734.06	299.838	2258.06	2.29385e-10	1916.97	3.32408e-10	359.637	1.70388e-10
0.08475	0.34598		0.08475	0.35575		0.08475	0.90633																	33.9	49.9872	933.953	99.9862	1834.06	200.039	2734.16	299.876	2267.3	2.07454e-10	1923.2	3.33443e-10	363.344	1.51021e-10
0.085	0.32769		0.085	0.34895		0.085	0.89015																	34	49.9878	934.053	100.005	1834.16	200.052	2734.26	299.965	2276.53	1.74392e-10	1929.43	3.34181e-10	367.052	1.49561e-10
0.08525	0.30317		0.08525	0.34731		0.08525	0.87277																	34.1	49.9853	934.153	99.9862	1834.26	199.963	2734.36	299.87	2286.68	1.62769e-10	1935.65	3.31255e-10	370.76	1.53267e-10
0.0855	0.2888		0.0855	0.34704		0.0855	0.85333																	34.2	49.9846	934.253	100.018	1834.36	200.122	2734.46	299.933	2292.91	1.50305e-10	1941.88	3.26678e-10	374.468	1.44114e-10
0.08575	0.26833		0.08575	0.34454		0.08575	0.84087																	34.3	49.9846	934.353	99.9416	1834.46	199.982	2734.56	299.933	2299.14	1.40736e-10	1948.11	3.28311e-10	378.175	1.5244e-10
0.086	0.25709		0.086	0.339		0.086	0.8234																	34.4	49.9815	934.453	99.9989	1834.56	199.906	2734.66	299.952	2305.37	1.30694e-10	1954.34	3.20273e-10	381.883	1.46385e-10
0.08625	0.24472		0.08625	0.34608		0.08625	0.80876																	34.5	49.9815	934.553	99.9607	1834.66	200.014	2734.76	299.965	2311.59	1.20805e-10	1960.57	3.18886e-10	385.591	1.34851e-10
0.0865	0.23187		0.0865	0.34219		0.0865	0.79107																	34.6	49.9795	934.653	100.037	1834.76	200.014	2734.86	299.908	2317.82	1.1226e-10	1966.79	3.15008e-10	389.298	1.2189e-10
0.08675	0.22546		0.08675	0.3395		0.08675	0.77172																	34.7	49.984	934.753	100.018	1834.86	199.963	2734.96	299.927	2324.05	1.0364e-10	1973.02	3.13357e-10	393.006	1.23669e-10
0.087	0.21781		0.087	0.34274		0.087	0.75266																	34.8	49.9821	934.853	99.9735	1834.96	199.887	2735.06	299.844	2330.28	9.4322e-11	1979.25	3.07004e-10	396.714	1.22851e-10
0.08725	0.21069		0.08725	0.33818		0.08725	0.73887																	34.9	49.9891	934.953	100.024	1835.06	199.957	2735.16	299.87	2336.5	8.66268e-11	1985.47	3.12011e-10	400.421	1.09795e-10
0.0875	0.20722		0.0875	0.33721		0.0875	0.72013																	35	49.9802	935.053	100.031	1835.16	199.988	2735.26	299.781	2342.73	7.98388e-11	1991.7	3.10187e-10	404.129	1.03692e-10
0.08775	0.20043		0.08775	0.33834		0.08775	0.70434																	35.1	49.9815	935.153	99.9798	1835.26	199.931	2735.36	299.952	2348.96	7.2818e-11	1997.93	3.03099e-10	407.837	9.68005e-11
0.088	0.19693		0.088	0.34093		0.088	0.68502																	35.2	49.9865	935.253	100.063	1835.36	200.001	2735.46	299.933	2355.19	6.87268e-11	2004.16	3.09727e-10	411.544	8.5387e-11
0.08825	0.18989		0.08825	0.33063		0.08825	0.66796																	35.3	49.9916	935.353	99.9862	1835.46	199.963	2735.56	299.876	2361.41	6.23312e-11	2010.39	3.01468e-10	415.252	8.20463e-11
0.0885	0.18093		0.0885	0.32686		0.0885	0.65005																	35.4	49.9827	935.453	100.005	1835.56	199.976	2735.66	299.927	2367.64	5.81408e-11	2016.61	2.95541e-10	418.96	8.31328e-11
0.08875	0.17743		0.08875	0.32695		0.08875	0.63053																	35.5	49.9789	935.553	99.9544	1835.66	200.001	2735.76	299.959	2373.87	5.288e-11	2022.84	2.99258e-10	422.667	7.40768e-11
0.089	0.18062		0.089	0.3198		0.089	0.61114																	35.6	49.9827	935.653	100.107	1835.76	199.95	2735.86	299.87	2380.1	4.81644e-11	2029.07	2.96212e-10	426.376	7.08538e-11
0.08925	0.1737		0.08925	0.32151		0.08925	0.59517																	35.7	49.9776	935.753	99.9989	1835.86	199.988	2735.96	299.997	2386.33	4.40884e-11	2035.3	2.88179e-10	430.083	5.98925e-11
0.0895	0.16919		0.0895	0.31868		0.0895	0.57793																	35.8	49.9865	935.853	100.005	1835.96	200.046	2736.06	299.927	2392.55	3.90146e-11	2041.52	2.92112e-10	433.791	6.42418e-11
0.08975	0.17614		0.08975	0.31242		0.08975	0.56284																	35.9	49.984	935.953	100.018	1836.06	199.988	2736.16	299.946	2398.78	3.51444e-11	2047.75	2.91865e-10	437.499	5.9711e-11
0.09	0.16765		0.09	0.31288		0.09	0.54395																	36	49.9821	936.053	100.037	1836.16	199.988	2736.26	299.908	2405.01	3.25389e-11	2053.98	2.86083e-10	441.206	5.34623e-11
0.09025	0.17206		0.09025	0.3242		0.09025	0.52951																	36.1	49.9776	936.153	99.9798	1836.26	199.944	2736.36	299.946	2411.24	2.92174e-11	2060.21	2.96054e-10	444.914	4.36215e-11
0.0905	0.16758		0.0905	0.31771		0.0905	0.51577																	36.2	49.9853	936.253	99.9416	1836.36	200.02	2736.46	299.921	2417.46	2.58996e-11	2066.43	2.89448e-10	448.621	4.47553e-11
0.09075	0.16702		0.09075	0.31094		0.09075	0.50045																	36.3	49.9865	936.353	99.9798	1836.46	200.135	2736.56	300.003	2423.69	2.46237e-11	2072.66	2.92132e-10	452.329	4.4177e-11
0.091	0.17185		0.091	0.31366		0.091	0.49075																	36.4	49.9795	936.453	100.012	1836.56	199.976	2736.66	299.933	2429.92	1.97291e-11	2078.89	2.88754e-10	456.037	4.28338e-11
0.09125	0.17221		0.09125	0.30331		0.09125	0.47966																	36.5	49.9827	936.553	100.018	1836.66	200.033	2736.76	299.895	2436.15	1.96912e-11	2085.12	2.77709e-10	459.745	3.6968e-11
0.0915	0.17267		0.0915	0.31531		0.0915	0.46879																	36.6	49.9846	936.653	99.9416	1836.76	200.046	2736.86	299.876	2442.37	1.58134e-11	2091.34	2.73132e-10	463.452	3.74593e-11
0.09175	0.16303		0.09175	0.30722		0.09175	0.45314																	36.7	49.9878	936.753	100.056	1836.86	200.008	2736.96	299.857	2448.6	1.33411e-11	2097.57	2.81499e-10	467.16	3.20485e-11
0.092	0.17173		0.092	0.30774		0.092	0.44338																	36.8	49.9802	936.853	99.9607	1836.96	200.052	2737.06	299.902	2454.83	1.1296e-11	2103.8	2.76989e-10	470.867	3.15873e-11
0.09225	0.16728		0.09225	0.30951		0.09225	0.43214																	36.9	49.984	936.953	99.9989	1837.06	199.963	2737.16	299.927	2461.06	1.01646e-11	2110.03	2.672e-10	474.575	2.9459e-11
0.0925	0.16245		0.0925	0.29867		0.0925	0.42336																	37	49.9974	937.053	99.9225	1837.16	200.027	2737.26	299.851	2467.28	9.74596e-12	2116.26	2.39363e-10	478.283	2.70233e-11
0.09275	0.15751		0.09275	0.30383		0.09275	0.41211																	37.1	49.9891	937.153	99.9862	1837.26	200.039	2737.36	299.978	2473.51	6.99968e-12	2122.48	2.26488e-10	481.991	2.61575e-11
0.093	0.15796		0.093	0.30338		0.093	0.40413																	37.2	49.9808	937.253	99.9607	1837.36	199.957	2737.46	299.851	2479.74	6.27624e-12	2128.71	2.06581e-10	485.698	1.76013e-11
0.09325	0.1508		0.09325	0.30263		0.09325	0.3973																	37.3	49.977	937.353	99.9989	1837.46	199.957	2737.56	299.946	2485.97	5.0308e-12	2134.94	2.00057e-10	489.406	2.08055e-11
0.0935	0.15456		0.0935	0.3024		0.0935	0.3873																	37.4	49.991	937.453	100.024	1837.56	200.02	2737.66	299.94	2492.2	3.25213e-12	2141.17	1.80501e-10	493.114	1.56072e-11
0.09375	0.15262		0.09375	0.30004		0.09375	0.38283																	37.5	49.977	937.553	99.9225	1837.66	199.957	2737.76	299.902	2498.42	2.9783e-12	2147.39	1.69264e-10	496.821	1.8956e-11
0.094	0.14433		0.094	0.29701		0.094	0.37497																	37.6	49.984	937.653	99.9671	1837.76	200.103	2737.86	299.997	2504.65	9.4806e-13	2153.62	1.56975e-10	500.529	1.60677e-11
0.09425	0.14409		0.09425	0.29246		0.09425	0.36817																	37.7	49.9878	937.753	100.063	1837.86	200.014	2737.96	299.895	2510.88	1.09298e-12	2159.85	1.42648e-10	504.237	1.78444e-11
0.0945	0.14285		0.0945	0.29135		0.0945	0.36235																	37.8	49.984	937.853	99.9735	1837.96	199.995	2738.06	299.965	2517.11	4.5354e-13	2166.08	1.34188e-10	507.945	1.99311e-11
0.09475	0.14207		0.09475	0.29252		0.09475	0.35512																	37.9	49.9834	937.953	100.031	1838.06	200.027	2738.16	299.902	2523.33	6.89076e-14	2172.3	1.25899e-10	511.652	6.94743e-12
0.095	0.13716		0.095	0.29391		0.095	0.34912																	38	49.9846	938.053	100.018	1838.16	199.969	2738.26	299.921	2529.56	-3.26979e-13	2178.53	1.08364e-10	515.36	1.33417e-11
0.09525	0.1338		0.09525	0.29574		0.09525	0.3428																	38.1	49.9827	938.153	99.9989	1838.26	199.995	2738.36	299.902	2535.79	-1.91029e-12	2184.76	1.05653e-10	519.068	8.76335e-12
0.0955	0.12728		0.0955	0.28805		0.0955	0.33863																	38.2	49.984	938.253	99.9798	1838.36	200.014	2738.46	300.073	2542.02	-2.71334e-12	2190.99	9.29499e-11	522.775	1.25172e-11
0.09575	0.12597		0.09575	0.288		0.09575	0.33411																	38.3	49.9942	938.353	99.9735	1838.46	199.957	2738.56	299.831	2548.24	1.1258e-14	2197.22	8.2237e-11	526.483	8.55638e-12
0.096	0.12011		0.096	0.29355		0.096	0.32953																	38.4	49.9961	938.453	100.005	1838.56	200.052	2738.66	299.838	2554.47	2.82251e-13	2203.44	7.28093e-11	530.191	1.20956e-11
0.09625	0.1153		0.09625	0.27666		0.09625	0.32165																	38.5	49.9891	938.553	100.044	1838.66	199.982	2738.76	299.914	2560.7	5.49644e-13	2209.67	6.65312e-11	533.899	8.0623e-12
0.0965	0.11191		0.0965	0.28257		0.0965	0.31621																	38.6	49.9865	938.653	99.9735	1838.76	199.944	2738.86	299.825	2566.93	-6.49404e-13	2215.9	5.81889e-11	537.606	9.31475e-12
0.09675	0.10884		0.09675	0.28261		0.09675	0.31201																	38.7	49.9859	938.753	100.056	1838.86	199.969	2738.96	299.908	2573.16	-3.86009e-13	2222.13	5.35613e-11	541.315	1.35316e-11
0.097	0.10499		0.097	0.28462		0.097	0.30957																	38.8	49.9846	938.853	100.018	1838.96	199.995	2739.06	299.959	2579.38	-1.08622e-12	2228.35	4.81841e-11	545.022	1.01758e-11
0.09725	0.10657		0.09725	0.28257		0.09725	0.30501																	38.9	49.9795	938.953	99.9735	1839.06	200.008	2739.16	299.921	2585.61	-6.24464e-13	2234.58	4.47914e-11	548.73	2.58253e-12
0.0975	0.10302		0.0975	0.2817		0.0975	0.3016																	39	49.9865	939.053	99.9671	1839.16	200.097	2739.26	299.895	2591.84	-1.73587e-12	2240.81	3.55235e-11	552.438	5.6318e-12
0.09775	0.09884		0.09775	0.28089		0.09775	0.29827																	39.1	49.9834	939.153	100.018	1839.26	200.001	2739.36	299.959	2598.07	-3.45728e-12	2247.04	3.00771e-11	556.145	5.13343e-12
0.098	0.08989		0.098	0.27816		0.098	0.2928																	39.2	49.9872	939.253	99.9098	1839.36	200.001	2739.46	299.946	2604.29	-3.02592e-12	2253.26	2.27407e-11	559.853	7.42018e-12
0.09825	0.09311		0.09825	0.2743		0.09825	0.28728																	39.3	49.9853	939.353	99.9735	1839.46	199.944	2739.56	299.882	2610.52	-3.14693e-12	2259.49	2.28863e-11	563.561	5.92195e-12
0.0985	0.09451		0.0985	0.27565		0.0985	0.28468																	39.4	49.9821	939.453	100.012	1839.56	200.039	2739.66	299.857	2616.75	-2.30834e-12	2265.72	2.12471e-11	567.268	6.60695e-14
0.09875	0.08782		0.09875	0.27277		0.09875	0.28231																	39.5	49.9764	939.553	100.044	1839.66	200.046	2739.76	300.016	2622.98	-2.33778e-12	2271.95	1.13203e-11	570.976	3.85533e-12
0.099	0.08712		0.099	0.26703		0.099	0.27727																	39.6	49.9815	939.653	100.031	1839.76	199.982	2739.86	299.844	2632.91	-6.36924e-13	2278.18	1.32972e-11	574.684	-2.07291e-12
0.09925	0.0849		0.09925	0.2741		0.09925	0.27585																	39.7	49.9885	939.753	99.9416	1839.86	199.969	2739.96	299.876	2639.62	-8.78888e-13	2284.4	1.34234e-11	578.392	1.02386e-12
0.0995	0.08073		0.0995	0.26609		0.0995	0.27355																	39.8	49.984	939.853	99.9862	1839.96	200.008	2740.06	299.946	2646.34	-1.53285e-12	2290.63	5.17344e-12	582.099	9.07985e-13
0.09975	0.07924		0.09975	0.27446		0.09975	0.26999																	39.9	49.9834	939.953	100.05	1840.06	199.995	2740.16	299.882	2653.06	-1.87042e-12	2296.86	1.2483e-11	585.807	1.55225e-12
0.1	0.07956		0.1	0.26893		0.1	0.26475																	40	49.9834	940.053	99.9544	1840.16	199.995	2740.26	299.927	2659.78	-1.25522e-12	2303.3	5.48076e-12	589.515	3.364e-12
0.1005	0.0754		0.1005	0.26805		0.1005	0.25952																	40.1	49.9859	940.153	100.037	1840.26	200.02	2740.36	299.908	2666.49	-1.58919e-12	2309.53	3.71972e-12	593.222	-1.81863e-13
0.101	0.07674		0.101	0.27047		0.101	0.25735																	40.2	49.9878	940.253	100.018	1840.36	200.014	2740.46	299.863	2673.21	-2.0408e-12	2315.75	9.30585e-12	596.93	-3.3476e-12
0.1015	0.07196		0.1015	0.26202		0.1015	0.24809																	40.3	49.9935	940.353	100.056	1840.46	200.09	2740.56	299.921	2679.93	-5.0396e-13	2321.98	3.97647e-11	600.638	-1.08334e-12
0.102	0.07127		0.102	0.26153		0.102	0.24427																	40.4	49.9929	940.453	99.9735	1840.56	199.938	2740.66	299.952	2686.65	-1.07392e-12	2328.21	3.04522e-11	604.345	-5.8171e-13
0.1025	0.06998		0.1025	0.26193		0.1025	0.24027																	40.5	49.9846	940.553	100.069	1840.66	200.027	2740.76	299.908	2693.36	-1.16393e-12	2334.44	2.32923e-11	608.053	-5.43745e-12
0.103	0.06597		0.103	0.26073		0.103	0.23469																	40.6	49.9891	940.653	99.9289	1840.76	199.988	2740.86	299.838	2700.08	-1.71894e-13	2340.66	2.5473e-11	611.761	-1.29319e-12
0.1035	0.06421		0.1035	0.25647		0.1035	0.23131																	40.7	49.9802	940.753	100.082	1840.86	200.008	2740.96	299.946	2707.51	6.61364e-11	2346.89	2.15523e-11	615.468	-2.45906e-12
0.104	0.06265		0.104	0.25699		0.104	0.22664																	40.8	49.9878	940.853	100.05	1840.96	200.033	2741.06	299.927	2713.74	1.41536e-10	2353.12	1.39822e-11	619.176	-1.4098e-12
0.1045	0.06249		0.1045	0.2549		0.1045	0.22365																	40.9	49.9891	940.953	99.9735	1841.06	200.001	2741.16	299.882	2719.97	2.12584e-10	2359.35	1.52681e-11	622.884	3.64198e-12
0.105	0.06078		0.105	0.25328		0.105	0.2202																	41	49.984	941.053	100.031	1841.16	200.014	2741.26	299.952	2726.41	3.02971e-10	2365.57	1.80112e-11	626.591	-6.43905e-13
0.1055	0.05823		0.1055	0.25014		0.1055	0.21681																	41.1	49.9859	941.153	99.9862	1841.26	200.02	2741.36	299.914	2736.34	4.01428e-10	2371.8	1.57051e-11	630.299	-5.02215e-12
0.106	0.05833		0.106	0.24756		0.106	0.21306																	41.2	49.9859	941.253	100.005	1841.36	200.065	2741.46	299.927	2745.58	5.08584e-10	2378.03	1.16321e-11	634.007	-1.40288e-12
0.1065	0.05534		0.1065	0.24831		0.1065	0.20969																	41.3	49.9789	941.353	99.948	1841.46	199.957	2741.56	299.844	2754.82	6.07356e-10	2384.26	4.89783e-12	637.714	2.86125e-12
0.107	0.05509		0.107	0.2511		0.107	0.207																	41.4	49.9859	941.453	99.9607	1841.56	200.008	2741.66	299.857	2764.06	7.08e-10	2390.49	6.3241e-12	641.422	-5.302e-12
0.1075	0.05344		0.1075	0.24492		0.1075	0.20435																	41.5	49.9897	941.553	100.056	1841.66	199.976	2741.76	300.016	2773.3	7.83304e-10	2396.71	8.3303e-12	645.13	-7.18273e-12
0.108	0.0537		0.108	0.2453		0.108	0.2008																	41.6	49.9904	941.653	99.9735	1841.76	200.039	2741.86	299.959	2782.53	8.6212e-10	2402.94	5.87751e-12	648.837	-5.7986e-12
0.1085	0.04969		0.1085	0.24157		0.1085	0.19546																	41.7	49.9789	941.753	99.9798	1841.86	200.02	2741.96	299.863	2791.77	9.55904e-10	2409.17	7.6415e-12	652.545	1.32066e-12
0.109	0.04902		0.109	0.23901		0.109	0.19332																	41.8	49.9846	941.853	100.024	1841.96	199.976	2742.06	299.902	2801.01	1.0087e-09	2415.39	8.56497e-12	656.253	-3.98758e-12
0.1095	0.04879		0.1095	0.24146		0.1095	0.19102																	41.9	49.9815	941.953	99.9926	1842.06	199.995	2742.16	299.978	2810.25	1.0576e-09	2421.62	1.23984e-12	659.961	-3.5558e-12
0.11	0.04909		0.11	0.23664		0.11	0.18922																	42	49.9865	942.053	99.9798	1842.16	200.014	2742.26	299.863	2819.48	1.12007e-09	2427.85	-1.55949e-12	663.668	3.63583e-12
0.1105	0.04775		0.1105	0.23804		0.1105	0.186																	42.1	49.9859	942.153	100.044	1842.26	200.001	2742.36	299.946	2828.72	1.16929e-09	2434.08	2.15024e-12	667.376	5.18508e-12
0.111	0.04496		0.111	0.234		0.111	0.18442																	42.2	49.9897	942.253	100.082	1842.36	199.982	2742.46	299.933	2837.96	1.21312e-09	2440.31	4.81609e-12	671.084	1.71869e-11
0.1115	0.04584		0.1115	0.23364		0.1115	0.18287																	42.3	49.9872	942.353	100.101	1842.46	200.027	2742.56	299.882	2847.2	1.26722e-09	2446.53	9.22811e-14	674.791	2.50685e-11
0.112	0.04628		0.112	0.23154		0.112	0.17991																	42.4	49.9815	942.453	100.069	1842.56	200.02	2742.66	299.927	2856.43	1.31006e-09	2452.76	3.26731e-12	678.499	3.69753e-11
0.1125	0.04361		0.1125	0.22874		0.1125	0.17786																	42.5	49.9846	942.553	100.101	1842.66	200.071	2742.76	299.952	2865.67	1.35467e-09	2458.99	1.13249e-12	682.206	3.38593e-11
0.113	0.04248		0.113	0.22798		0.113	0.17491																	42.6	49.9751	942.653	100.037	1842.76	200.033	2742.86	299.94	2874.91	1.38144e-09	2465.22	2.29698e-12	685.914	2.5526e-11
0.1135	0.04397		0.1135	0.22773		0.1135	0.17315																	42.7	49.9846	942.753	99.9735	1842.86	200.027	2742.96	299.895	2884.15	1.40056e-09	2471.44	1.43893e-12	689.622	2.6838e-11
0.114	0.0449		0.114	0.22643		0.114	0.17194																	42.8	49.9865	942.853	100.024	1842.96	199.982	2743.06	299.972	2893.39	1.42596e-09	2477.67	2.23626e-12	693.33	3.09823e-11
0.1145	0.04348		0.1145	0.22341		0.1145	0.17187																	42.9	49.9859	942.953	100.018	1843.06	200.02	2743.16	299.895	2902.62	1.46714e-09	2483.9	5.53847e-13	697.037	2.58663e-11
0.115	0.04095		0.115	0.22114		0.115	0.16829																	43	49.9827	943.053	100.05	1843.16	199.95	2743.26	299.921	2911.86	1.49821e-09	2490.13	2.89411e-12	700.745	2.57255e-11
0.1155	0.04224		0.1155	0.22212		0.1155	0.16625																	43.1	49.9834	943.153	99.9671	1843.26	199.944	2743.36	299.902	2921.1	1.51516e-09	2496.36	-1.2146e-12	704.453	2.30348e-11
0.116	0.03975		0.116	0.21689		0.116	0.16408																	43.2	49.9815	943.253	99.9544	1843.36	200.071	2743.46	299.946	2930.34	1.54334e-09	2502.58	1.63927e-12	708.16	2.26564e-11
0.1165	0.0389		0.1165	0.21964		0.1165	0.16292																	43.3	49.9872	943.353	99.9798	1843.46	200.014	2743.56	300.029	2939.57	1.55728e-09	2508.81	-8.37442e-13	711.868	1.96332e-11
0.117	0.03843		0.117	0.21799		0.117	0.16073																	43.4	49.991	943.453	100.012	1843.56	199.938	2743.66	299.978	2948.81	1.58451e-09	2515.04	-1.87329e-12	715.576	2.566e-11
0.1175	0.03783		0.1175	0.21784		0.1175	0.16019																	43.5	49.9776	943.553	100.012	1843.66	199.969	2743.76	299.927	2958.05	1.5994e-09	2521.26	-1.49333e-12	719.283	2.59715e-11
0.118	0.03961		0.118	0.2115		0.118	0.15817																	43.6	49.9789	943.653	100.044	1843.76	200.071	2743.86	299.914	2967.29	1.60137e-09	2527.49	6.5875e-14	722.991	1.90209e-11
0.1185	0.03792		0.1185	0.21648		0.1185	0.15753																	43.7	49.9846	943.753	99.9798	1843.86	200.008	2743.96	300.01	2976.53	1.62118e-09	2533.72	-1.51022e-12	726.699	1.37376e-11
0.119	0.03795		0.119	0.21179		0.119	0.15428																	43.8	49.9885	943.853	100.018	1843.96	200.084	2744.06	299.914	2985.76	1.64471e-09	2539.95	-2.65636e-12	730.406	1.64042e-11
0.1195	0.03833		0.1195	0.21415		0.1195	0.1544																	43.9	49.9834	943.953	99.9989	1844.06	200.046	2744.16	299.959	2995	1.65461e-09	2546.18	1.54056e-12	734.114	1.6001e-11
0.12	0.03778		0.12	0.21074		0.12	0.15267																	44	49.9865	944.053	99.9607	1844.16	199.976	2744.26	299.908	3004.24	1.60435e-09	2552.4	6.7102e-13	737.822	1.63603e-11
0.1205	0.03561		0.1205	0.2084		0.1205	0.15049																	44.1	49.9834	944.153	99.9735	1844.26	199.976	2744.36	299.882	3013.48	1.46462e-09	2558.63	2.53688e-12	741.529	1.01719e-11
0.121	0.03451		0.121	0.20631		0.121	0.14889																	44.2	49.9885	944.253	99.9989	1844.36	200.014	2744.46	299.927	3022.71	1.33257e-09	2564.86	2.20952e-12	745.237	1.55787e-11
0.1215	0.0346		0.1215	0.2057		0.1215	0.14891																	44.3	49.9808	944.353	99.9989	1844.46	200.046	2744.56	299.914	3031.95	1.21248e-09	2571.09	3.18985e-12	748.945	1.22479e-11
0.122	0.03516		0.122	0.20052		0.122	0.14783																	44.4	49.9821	944.453	100.044	1844.56	199.944	2744.66	299.933	3041.19	1.10566e-09	2577.31	9.60814e-14	752.653	2.23922e-11
0.1225	0.03362		0.1225	0.20222		0.1225	0.1472																	44.5	49.9795	944.553	99.9862	1844.66	200.039	2744.76	299.863	3050.43	1.0058e-09	2583.54	-1.33754e-12	756.361	1.30589e-11
0.123	0.03457		0.123	0.20228		0.123	0.14833																	44.6	49.9783	944.653	100.024	1844.76	199.963	2744.86	299.952	3059.66	9.16888e-10	2589.77	8.64124e-12	760.068	1.38006e-11
0.1235	0.03329		0.1235	0.2032		0.1235	0.14783																	44.7	49.9808	944.753	100.088	1844.86	199.976	2744.96	299.927	3068.9	8.33828e-10	2596	2.38436e-12	763.776	2.09448e-11
0.124	0.03331		0.124	0.20094		0.124	0.14524																	44.8	49.9865	944.853	100.018	1844.96	199.957	2745.06	299.851	3078.14	7.56264e-10	2602.22	8.83078e-12	767.484	1.64466e-11
0.1245	0.03359		0.1245	0.19976		0.1245	0.1458																	44.9	49.9853	944.953	99.9671	1845.06	200.02	2745.16	299.882	3087.38	6.9092e-10	2608.45	7.24985e-14	771.191	1.69007e-11
0.125	0.0308		0.125	0.19655		0.125	0.14532																	45	49.9795	945.053	99.9989	1845.16	199.988	2745.26	299.844	3096.61	6.2646e-10	2614.68	2.48395e-12	774.899	1.31625e-11
0.1255	0.03225		0.1255	0.19664		0.1255	0.14416																	45.1	49.9846	945.153	99.9607	1845.26	200.014	2745.36	299.863	3105.85	5.73076e-10	2620.91	3.60399e-12	778.607	1.48318e-11
0.126	0.02936		0.126	0.19239		0.126	0.14276																	45.2	49.9795	945.253	99.9607	1845.36	200.02	2745.46	300.086	3115.09	5.17148e-10	2630.84	2.49635e-12	782.314	7.26338e-12
0.1265	0.03036		0.1265	0.19207		0.1265	0.14147																	45.3	49.9789	945.353	100.037	1845.46	200.001	2745.56	299.857	3124.33	4.74704e-10	2637.55	9.3165e-12	786.022	1.85976e-11
0.127	0.02874		0.127	0.18905		0.127	0.14158																	45.4	49.9923	945.453	99.9926	1845.56	200.071	2745.66	299.87	3133.57	4.32108e-10	2644.27	7.98767e-12	789.73	1.33619e-11
0.1275	0.02963		0.1275	0.193		0.1275	0.1417																	45.5	49.9891	945.553	100.069	1845.66	200.001	2745.76	299.921	3142.8	3.92097e-10	2650.99	9.50645e-12	793.437	8.95853e-12
0.128	0.02827		0.128	0.19031		0.128	0.13957																	45.6	49.9827	945.653	100.088	1845.76	199.995	2745.86	300.003	3152.04	3.55291e-10	2657.71	9.49173e-12	797.145	1.30778e-11
0.1285	0.02696		0.1285	0.18415		0.1285	0.13786																	45.7	49.991	945.753	100.005	1845.86	199.995	2745.96	299.997	3161.28	3.22065e-10	2664.43	1.29625e-11	800.852	1.25319e-11
0.129	0.0279		0.129	0.18586		0.129	0.13844																	45.8	49.9897	945.853	99.9735	1845.96	199.963	2746.06	299.831	3170.52	2.89373e-10	2671.14	1.27108e-11	804.56	1.10812e-11
0.1295	0.02654		0.1295	0.17973		0.1295	0.13523																	45.9	49.9853	945.953	100.005	1846.06	199.969	2746.16	300.035	3179.75	2.64532e-10	2677.86	1.23273e-11	808.268	4.58293e-12
0.13	0.02376		0.13	0.18273		0.13	0.13505																	46	49.9846	946.053	99.9798	1846.16	199.982	2746.26	299.889	3188.99	2.25016e-10	2684.58	1.23851e-11	811.976	1.65622e-11
0.1305	0.02597		0.1305	0.17708		0.1305	0.13493																	46.1	49.9865	946.153	99.9798	1846.26	200.02	2746.36	299.978	3198.93	2.07685e-10	2691.3	1.22268e-11	815.683	5.80133e-12
0.131	0.02608		0.131	0.17758		0.131	0.13427																	46.2	49.9834	946.253	99.9926	1846.36	200.014	2746.46	300.016	3205.16	1.97682e-10	2698.01	7.77704e-12	819.391	1.05406e-11
0.1315	0.02706		0.1315	0.17804		0.1315	0.13303																	46.3	49.9815	946.353	100.024	1846.46	200.001	2746.56	299.908	3211.39	1.83256e-10	2704.73	9.88064e-12	823.099	1.23999e-11
0.132	0.02443		0.132	0.1751		0.132	0.13115																	46.4	49.9751	946.453	99.9926	1846.56	200.008	2746.66	299.908	3217.61	1.69478e-10	2712.16	2.50475e-10	826.806	6.71148e-12
0.1325	0.02395		0.1325	0.17231		0.1325	0.13075																	46.5	49.9865	946.553	99.9607	1846.66	199.976	2746.76	300.01	3224.05	1.58063e-10	2718.39	2.7862e-10	830.514	8.09325e-12
0.133	0.0265		0.133	0.17481		0.133	0.13003																	46.6	49.9764	946.653	100.012	1846.76	199.963	2746.86	299.825	3230.28	1.47016e-10	2724.62	3.37017e-10	834.222	1.12625e-11
0.1335	0.02433		0.1335	0.16998		0.1335	0.12921																	46.7	49.9916	946.753	100.012	1846.86	200.014	2746.96	299.984	3236.51	1.38339e-10	2731.05	3.55053e-10	837.93	1.12418e-11
0.134	0.02203		0.134	0.16858		0.134	0.12711																	46.8	49.9904	946.853	99.9607	1846.96	199.957	2747.06	299.844	3242.74	1.30278e-10	2737.28	3.76372e-10	841.637	1.89809e-11
0.1345	0.02403		0.1345	0.1678		0.1345	0.12705																	46.9	49.9872	946.953	100.005	1847.06	199.969	2747.16	300.01	3248.96	1.19993e-10	2743.51	3.85098e-10	845.345	9.19515e-12
0.135	0.02389		0.135	0.16464		0.135	0.12591																	47	49.9846	947.053	100.069	1847.16	199.95	2747.26	299.851	3255.19	1.13053e-10	2749.74	3.74877e-10	849.052	1.01268e-11
0.1355	0.02243		0.1355	0.16568		0.1355	0.12378																	47.1	49.991	947.153	99.9353	1847.26	199.976	2747.36	299.927	3261.42	1.04052e-10	2755.97	4.01309e-10	852.76	1.81286e-11
0.136	0.02352		0.136	0.16447		0.136	0.12482																	47.2	49.9891	947.253	99.9671	1847.36	200.065	2747.46	299.895	3267.64	9.6506e-11	2762.19	3.92737e-10	856.467	6.13018e-12
0.1365	0.0209		0.1365	0.15978		0.1365	0.12186																	47.3	49.9846	947.353	100.024	1847.46	200.027	2747.56	299.908	3273.87	8.96648e-11	2768.42	3.92642e-10	860.175	1.76544e-11
0.137	0.02128		0.137	0.16121		0.137	0.12245																	47.4	49.9865	947.453	99.9862	1847.56	200.027	2747.66	299.87	3280.1	8.4222e-11	2774.65	4.02017e-10	863.883	1.21087e-11
0.1375	0.02158		0.1375	0.15682		0.1375	0.12198																	47.5	49.9872	947.553	100.024	1847.66	199.995	2747.76	299.838	3286.33	7.71292e-11	2780.88	4.07537e-10	867.59	1.27303e-11
0.138	0.02112		0.138	0.15664		0.138	0.12029																	47.6	49.9827	947.653	100.044	1847.76	200.02	2747.86	299.921	3292.56	7.20368e-11	2787.1	4.04538e-10	871.298	1.33046e-11
0.1385	0.02061		0.1385	0.155		0.1385	0.11944																	47.7	49.9789	947.753	99.9735	1847.86	200.001	2747.96	299.952	3298.78	6.69592e-11	2793.33	4.04807e-10	875.006	1.43289e-11
0.139	0.0194		0.139	0.15187		0.139	0.1184																	47.8	49.9815	947.853	100.018	1847.96	199.963	2748.06	299.908	3305.01	6.02708e-11	2799.56	4.06479e-10	878.713	1.11155e-11
0.1395	0.02139		0.1395	0.15031		0.1395	0.1177																	47.9	49.9795	947.953	100.024	1848.06	199.988	2748.16	299.991	3311.24	5.60312e-11	2805.79	3.99305e-10	882.421	1.72373e-11
0.14	0.01861		0.14	0.1488		0.14	0.1156																	48	49.9827	948.053	100.031	1848.16	199.95	2748.26	299.908	3317.47	5.19444e-11	2812.01	4.00347e-10	886.129	1.1239e-11
0.1405	0.01904		0.1405	0.14454		0.1405	0.11652																	48.1	49.9808	948.153	100.012	1848.26	199.969	2748.36	299.978	3323.69	4.76368e-11	2818.24	4.05529e-10	889.836	6.04783e-11
0.141	0.01922		0.141	0.14567		0.141	0.11598																	48.2	49.9859	948.253	100.044	1848.36	199.995	2748.46	299.927	3329.92	4.29668e-11	2824.47	4.07935e-10	893.544	1.80028e-10
0.1415	0.02093		0.1415	0.14367		0.1415	0.11533																	48.3	49.9795	948.353	99.9289	1848.46	200.008	2748.56	299.933	3336.15	3.98475e-11	2830.7	4.08216e-10	897.252	2.46482e-10
0.142	0.01962		0.142	0.14258		0.142	0.1147																	48.4	49.9891	948.453	99.9607	1848.56	200.039	2748.66	299.94	3342.38	3.76425e-11	2836.93	4.06442e-10	900.959	3.3284e-10
0.1425	0.0192		0.1425	0.14198		0.1425	0.11386																	48.5	49.984	948.553	99.9926	1848.66	200.001	2748.76	299.902	3348.61	3.37158e-11	2843.15	3.93891e-10	904.667	4.05105e-10
0.143	0.02067		0.143	0.14176		0.143	0.11315																	48.6	49.9834	948.653	99.9735	1848.76	200.065	2748.86	299.838	3354.83	3.02992e-11	2849.38	3.94508e-10	908.375	4.5013e-10
0.1435	0.0192		0.1435	0.13892		0.1435	0.1138																	48.7	49.9846	948.753	99.948	1848.86	200.014	2748.96	299.863	3361.06	2.81174e-11	2855.61	3.88051e-10	912.082	5.03178e-10
0.144	0.01943		0.144	0.13703		0.144	0.11111																	48.8	49.9878	948.853	99.9607	1848.96	199.963	2749.06	300.035	3367.29	2.54512e-11	2861.84	3.78293e-10	915.79	5.38085e-10
0.1445	0.02026		0.1445	0.13394		0.1445	0.1122																	48.9	49.9808	948.953	99.9798	1849.06	199.969	2749.16	299.952	3373.52	2.2431e-11	2868.06	3.79376e-10	919.497	5.80565e-10
0.145	0.01899		0.145	0.13363		0.145	0.11037																	49	49.9872	949.053	100.063	1849.16	199.969	2749.26	299.908	3379.74	2.0474e-11	2878	3.76397e-10	923.205	6.16898e-10
0.1455	0.01821		0.1455	0.13318		0.1455	0.11018																	49.1	49.9827	949.153	99.9862	1849.26	199.982	2749.36	299.946	3385.97	1.89585e-11	2887.24	3.82127e-10	926.913	6.63783e-10
0.146	0.01861		0.146	0.13137		0.146	0.10916																	49.2	49.9897	949.253	99.9989	1849.36	200.02	2749.46	299.914	3392.2	1.74467e-11	2896.48	3.65889e-10	930.621	6.7664e-10
0.1465	0.01808		0.1465	0.12982		0.1465	0.10831																	49.3	49.9853	949.353	99.9544	1849.46	199.976	2749.56	299.806	3398.43	1.47541e-11	2905.72	3.56732e-10	934.328	6.98118e-10
0.147	0.0179		0.147	0.13007		0.147	0.10698																	49.4	49.9751	949.453	100.075	1849.56	200.046	2749.66	299.94	3404.65	1.25415e-11	2914.95	3.54741e-10	938.036	7.0893e-10
0.1475	0.01842		0.1475	0.12635		0.1475	0.10685																	49.5	49.9846	949.553	100.024	1849.66	199.95	2749.76	299.895	3410.88	1.135e-11	2924.19	3.56148e-10	941.744	7.2529e-10
0.148	0.01827		0.148	0.12493		0.148	0.10538																	49.6	49.9872	949.653	100.024	1849.76	200.078	2749.86	299.895	3417.11	9.5602e-12	2933.43	3.4304e-10	945.451	7.11268e-10
0.1485	0.02029		0.1485	0.12422		0.1485	0.10619																	49.7	49.9897	949.753	99.9544	1849.86	200.001	2749.96	299.984	3423.34	8.6656e-12	2942.67	3.43362e-10	949.159	7.16648e-10
0.149	0.01791		0.149	0.1226		0.149	0.1023																	49.8	49.9872	949.853	100.005	1849.96	199.988	2750.06	299.857	3429.56	8.02656e-12	2951.91	3.32058e-10	952.867	7.1708e-10
0.1495	0.01841		0.1495	0.12181		0.1495	0.10271																	49.9	49.9853	949.953	99.9607	1850.06	200.008	2750.16	300.067	3435.79	1.01869e-12	2961.14	3.20362e-10	956.575	7.10653e-10
0.15	0.01695		0.15	0.1227		0.15	0.10108																	50	49.984	950.053	99.9289	1850.16	200.001	2750.26	299.914	3442.02	-5.6058e-12	2970.38	3.15836e-10	960.282	7.20915e-10
0.1505	0.01712		0.1505	0.11939		0.1505	0.10103																	50.1	49.9815	950.153	100.05	1850.26	199.957	2750.36	299.908	3448.25	-1.32713e-11	2979.62	3.56898e-10	963.99	7.17133e-10
0.151	0.01916		0.151	0.11794		0.151	0.09991																	50.2	49.984	950.253	100.037	1850.36	200.001	2750.46	299.895	3454.47	-2.08648e-11	2988.86	3.91872e-10	967.698	7.18205e-10
0.1515	0.01683		0.1515	0.11532		0.1515	0.0978																	50.3	49.9859	950.353	99.9989	1850.46	199.982	2750.56	299.825	3460.7	-2.81485e-11	2998.09	3.88102e-10	971.405	7.20968e-10
0.152	0.01719		0.152	0.11713		0.152	0.09627																	50.4	49.9802	950.453	100.018	1850.56	200.001	2750.66	299.959	3466.93	-3.47172e-11	3007.33	3.62802e-10	975.113	7.2478e-10
0.1525	0.0168		0.1525	0.11618		0.1525	0.09497																	50.5	49.9859	950.553	100.031	1850.66	199.976	2750.76	299.902	3473.16	-4.25072e-11	3016.57	3.28594e-10	978.821	7.22188e-10
0.153	0.01757		0.153	0.11393		0.153	0.09275																	50.6	49.9834	950.653	100.018	1850.76	200.078	2750.86	299.857	3479.39	-4.84056e-11	3025.81	2.92744e-10	982.528	7.3333e-10
0.1535	0.01683		0.1535	0.11016		0.1535	0.09201																	50.7	49.9865	950.753	99.9289	1850.86	199.988	2750.96	299.921	3485.61	-5.53704e-11	3035.04	2.53131e-10	986.236	7.22833e-10
0.154	0.01794		0.154	0.11277		0.154	0.09029																	50.8	49.9878	950.853	99.9416	1850.96	199.976	2751.06	299.889	3491.84	-6.26204e-11	3044.28	2.2555e-10	989.944	7.20168e-10
0.1545	0.01572		0.1545	0.1087		0.1545	0.0895																	50.9	49.9878	950.953	100.018	1851.06	200.014	2751.16	299.933	3498.07	-6.9478e-11	3053.52	2.02703e-10	993.651	7.311e-10
0.155	0.01567		0.155	0.1087		0.155	0.08749																	51	49.9827	951.053	99.9544	1851.16	200.008	2751.26	299.895	3504.3	-7.72308e-11	3062.76	1.70264e-10	997.359	7.30743e-10
0.1555	0.01673		0.1555	0.10874		0.1555	0.0867																	51.1	49.9815	951.153	100.018	1851.26	200.02	2751.36	299.882	3510.52	-8.33532e-11	3071.99	1.50096e-10	1001.07	6.95125e-10
0.156	0.01587		0.156	0.10886		0.156	0.08493																	51.2	49.9821	951.253	99.9671	1851.36	199.988	2751.46	299.927	3516.75	-9.06072e-11	3081.93	1.33199e-10	1004.77	7.0032e-10
0.1565	0.01671		0.1565	0.10751		0.1565	0.0844																	51.3	49.9808	951.353	99.9989	1851.46	199.988	2751.56	299.889	3522.98	-9.64936e-11	3088.16	1.18183e-10	1008.48	7.03438e-10
0.157	0.01616		0.157	0.10696		0.157	0.0837																	51.4	49.9789	951.453	100.005	1851.56	200.046	2751.66	299.889	3529.21	-1.03889e-10	3094.39	1.11867e-10	1012.19	6.98013e-10
0.1575	0.01548		0.1575	0.10437		0.1575	0.08268																	51.5	49.9815	951.553	99.9671	1851.66	199.963	2751.76	299.946	3535.43	-1.09748e-10	3100.62	9.87816e-11	1015.9	6.94205e-10
0.158	0.01445		0.158	0.1022		0.158	0.07974																	51.6	49.9802	951.653	99.9735	1851.76	199.976	2751.86	299.902	3541.66	-1.17307e-10	3106.84	9.36072e-11	1019.61	6.858e-10
0.1585	0.01515		0.1585	0.10148		0.1585	0.07872																	51.7	49.9885	951.753	100.012	1851.86	199.95	2751.96	299.914	3547.89	-1.23704e-10	3113.07	8.68774e-11	1023.31	6.93398e-10
0.159	0.01426		0.159	0.10117		0.159	0.07704																	51.8	49.9859	951.853	100.024	1851.96	199.963	2752.06	299.921	3554.12	-1.30752e-10	3119.3	7.36242e-11	1027.02	6.89758e-10
0.1595	0.01472		0.1595	0.10113		0.1595	0.07658																	51.9	49.9865	951.953	100.012	1852.06	200.02	2752.16	299.914	3564.05	-1.40721e-10	3125.53	6.38314e-11	1030.73	6.92495e-10
0.16	0.01505		0.16	0.09774		0.16	0.07524																	52	49.9923	952.053	99.9798	1852.16	199.963	2752.26	299.914	3570.76	-1.47711e-10	3131.76	7.71484e-11	1034.44	6.8757e-10
0.1605	0.01333		0.1605	0.10031		0.1605	0.07456																	52.1	49.9885	952.153	99.9862	1852.26	199.988	2752.36	299.927	3577.48	-1.53688e-10	3137.98	7.02084e-11	1038.14	6.80073e-10
0.161	0.01445		0.161	0.0989		0.161	0.07439																	52.2	49.9834	952.253	99.9607	1852.36	199.944	2752.46	299.857	3584.2	-1.60437e-10	3144.21	8.51292e-11	1041.85	6.84123e-10
0.1615	0.01392		0.1615	0.09506		0.1615	0.07275																	52.3	49.9904	952.353	100.005	1852.46	200.071	2752.56	299.946	3590.92	-1.66544e-10	3150.44	7.69847e-11	1045.56	6.93885e-10
0.162	0.01398		0.162	0.09571		0.162	0.0721																	52.4	49.984	952.453	99.9607	1852.56	200.014	2752.66	299.889	3597.64	-1.74391e-10	3156.67	6.67166e-11	1049.27	6.956e-10
0.1625	0.01344		0.1625	0.09504		0.1625	0.07099																	52.5	49.9827	952.553	100.012	1852.66	200.001	2752.76	300.003	3604.35	-1.82299e-10	3162.89	6.15351e-11	1052.97	6.85698e-10
0.163	0.01471		0.163	0.09331		0.163	0.07033																	52.6	49.977	952.653	100.018	1852.76	199.976	2752.86	299.889	3611.07	-1.8927e-10	3169.12	5.23209e-11	1056.68	6.60818e-10
0.1635	0.01399		0.1635	0.09232		0.1635	0.06934																	52.7	49.9865	952.753	100.05	1852.86	199.988	2752.96	299.857	3617.79	-1.9464e-10	3175.35	4.5937e-11	1060.39	6.4001e-10
0.164	0.01313		0.164	0.09379		0.164	0.06964																	52.8	49.9821	952.853	100.075	1852.96	199.938	2753.06	299.921	3624.51	-2.02525e-10	3181.58	4.26618e-11	1064.1	6.6337e-10
0.1645	0.0144		0.1645	0.09237		0.1645	0.06803																	52.9	49.9808	952.953	99.9735	1853.06	200.046	2753.16	299.876	3631.22	-2.08292e-10	3187.8	6.00468e-11	1067.81	6.53728e-10
0.165	0.0153		0.165	0.09015		0.165	0.06711																	53	49.9846	953.053	100.005	1853.16	200.084	2753.26	299.914	3637.94	-2.16215e-10	3194.03	4.77285e-11	1071.51	6.57825e-10
0.1655	0.01271		0.1655	0.08944		0.1655	0.06505																	53.1	49.9821	953.153	100.005	1853.26	200.065	2753.36	299.889	3644.66	-2.21868e-10	3200.26	4.75693e-11	1075.22	6.47043e-10
0.166	0.01302		0.166	0.08758		0.166	0.06527																	53.2	49.9865	953.253	100.005	1853.36	199.969	2753.46	299.965	3651.38	-2.28675e-10	3206.49	4.0293e-11	1078.93	6.3528e-10
0.1665	0.01255		0.1665	0.08834		0.1665	0.06427																	53.3	49.9789	953.353	100.031	1853.46	199.982	2753.56	299.863	3658.09	-2.36198e-10	3212.72	3.41127e-11	1082.64	6.4095e-10
0.167	0.01298		0.167	0.08818		0.167	0.06405																	53.4	49.9897	953.453	99.9735	1853.56	199.982	2753.66	299.921	3664.81	-2.42966e-10	3218.94	2.36399e-11	1086.34	6.4888e-10
0.1675	0.0131		0.1675	0.08662		0.1675	0.06347																	53.5	49.9872	953.553	99.9989	1853.66	200.008	2753.76	299.902	3671.53	-2.48981e-10	3225.17	2.9489e-11	1090.05	6.34238e-10
0.168	0.01254		0.168	0.08599		0.168	0.06208																	53.6	49.9897	953.653	99.9862	1853.76	200.001	2753.86	299.927	3678.25	-2.55967e-10	3231.4	2.17578e-11	1093.76	6.22835e-10
0.1685	0.01309		0.1685	0.08545		0.1685	0.06122																	53.7	49.9783	953.753	100.012	1853.86	199.976	2753.96	299.914	3684.97	-2.62257e-10	3237.63	1.97227e-11	1097.47	6.20765e-10
0.169	0.01251		0.169	0.08445		0.169	0.06126																	53.8	49.9878	953.853	100.005	1853.96	200.097	2754.06	299.94	3691.68	-2.56362e-10	3243.85	1.72496e-11	1101.17	6.01815e-10
0.1695	0.01271		0.1695	0.08412		0.1695	0.06043																	53.9	49.9764	953.953	99.9989	1854.06	199.95	2754.16	299.914	3698.4	-2.4498e-10	3250.29	1.37818e-11	1104.88	6.06888e-10
0.17	0.01262		0.17	0.08406		0.17	0.05957																	54	49.9897	954.053	100.005	1854.16	199.963	2754.26	299.902	3705.83	-1.76765e-10	3256.52	1.35237e-11	1108.59	6.11818e-10
0.1705	0.01271		0.1705	0.08223		0.1705	0.05889																	54.1	49.9783	954.153	99.9735	1854.26	200.033	2754.36	299.908	3712.06	-1.739e-10	3262.75	3.86773e-11	1112.3	5.9187e-10
0.171	0.01192		0.171	0.07872		0.171	0.05822																	54.2	49.984	954.253	100.069	1854.36	200.001	2754.46	299.914	3718.29	-1.21032e-10	3268.98	3.45462e-11	1116.01	5.9063e-10
0.1715	0.01119		0.1715	0.07976		0.1715	0.05703																	54.3	49.9853	954.353	100.012	1854.46	200.001	2754.56	299.972	3724.51	-1.21886e-10	3275.2	2.93627e-11	1119.71	6.02158e-10
0.172	0.0131		0.172	0.08057		0.172	0.05718																	54.4	49.9885	954.453	99.9735	1854.56	200.001	2754.66	299.946	3730.74	-1.03579e-10	3281.43	2.28696e-11	1123.42	5.82588e-10
0.1725	0.01119		0.1725	0.0784		0.1725	0.0547																	54.5	49.9808	954.553	99.9289	1854.66	200.033	2754.76	299.927	3736.97	-7.86224e-11	3287.66	2.43262e-11	1127.13	5.80778e-10
0.173	0.01148		0.173	0.07774		0.173	0.05548																	54.6	49.9776	954.653	99.9735	1854.76	199.982	2754.86	299.902	3743.2	-2.83876e-11	3293.89	1.97604e-11	1130.84	5.6828e-10
0.1735	0.01245		0.1735	0.07828		0.1735	0.05526																	54.7	49.9795	954.753	100.075	1854.86	200.033	2754.96	299.851	3749.43	2.09466e-11	3300.11	2.24245e-11	1134.54	5.64283e-10
0.174	0.01108		0.174	0.07771		0.174	0.05406																	54.8	49.984	954.853	99.9989	1854.96	199.982	2755.06	299.908	3759.36	6.22052e-11	3306.34	1.9089e-11	1138.25	5.6738e-10
0.1745	0.01189		0.1745	0.07611		0.1745	0.05328																	54.9	49.9821	954.953	100.024	1855.06	200.052	2755.16	299.94	3768.6	1.13117e-10	3312.57	1.32339e-11	1141.96	5.61978e-10
0.175	0.01205		0.175	0.07616		0.175	0.05377																	55	49.9923	955.053	100.031	1855.16	199.982	2755.26	299.908	3777.84	1.47954e-10	3318.8	1.19797e-11	1145.67	5.69408e-10
0.1755	0.01028		0.1755	0.07351		0.1755	0.05215																	55.1	49.9821	955.153	100.012	1855.26	200.033	2755.36	299.991	3787.08	1.5201e-10	3325.03	3.74148e-12	1149.38	5.57503e-10
0.176	0.01105		0.176	0.07392		0.176	0.05082																	55.2	49.9827	955.253	100.082	1855.36	200.014	2755.46	299.933	3796.32	1.95149e-10	3331.25	8.40271e-12	1153.08	5.49435e-10
0.1765	0.01125		0.1765	0.07356		0.1765	0.05101																	55.3	49.9872	955.353	100.069	1855.46	200.033	2755.56	299.876	3805.55	2.3029e-10	3337.48	4.05702e-13	1156.79	5.38223e-10
0.177	0.01035		0.177	0.07318		0.177	0.0506																	55.4	49.9878	955.453	100.005	1855.56	200.039	2755.66	299.914	3814.79	2.51298e-10	3343.71	7.7944e-14	1160.5	5.44343e-10
0.1775	0.01199		0.1775	0.07305		0.1775	0.04972																	55.5	49.9827	955.553	100.056	1855.66	200.039	2755.76	299.914	3824.03	2.5539e-10	3349.94	1.12925e-11	1164.2	5.38273e-10
0.178	0.01138		0.178	0.07067		0.178	0.04897																	55.6	49.9846	955.653	99.9862	1855.76	199.944	2755.86	299.806	3833.26	3.16742e-10	3356.16	5.90672e-12	1167.91	5.25203e-10
0.1785	0.0099		0.1785	0.07106		0.1785	0.04935																	55.7	49.9834	955.753	100.044	1855.86	200.001	2755.96	299.87	3842.5	2.89138e-10	3362.39	4.13285e-12	1171.62	5.04183e-10
0.179	0.00924		0.179	0.06875		0.179	0.04658																	55.8	49.9891	955.853	100.024	1855.96	199.982	2756.06	299.978	3851.74	2.94186e-10	3368.62	5.18889e-12	1175.33	5.23705e-10
0.1795	0.01027		0.1795	0.06886		0.1795	0.04748																	55.9	49.991	955.953	99.9798	1856.06	199.988	2756.16	299.94	3860.98	2.94891e-10	3374.85	5.48778e-13	1179.04	5.10303e-10
0.18	0.01164		0.18	0.06958		0.18	0.04679																	56	49.9776	956.053	99.9862	1856.16	200.014	2756.26	299.889	3870.22	3.55059e-10	3381.07	-6.72621e-13	1182.74	5.0114e-10
0.1805	0.01003		0.1805	0.06978		0.1805	0.04696																	56.1	49.977	956.153	99.9607	1856.26	199.95	2756.36	299.882	3879.45	3.77322e-10	3387.3	-7.61774e-14	1186.45	4.8121e-10
0.181	0.01056		0.181	0.06785		0.181	0.04662																	56.2	49.9916	956.253	99.9735	1856.36	199.925	2756.46	299.863	3888.69	3.55627e-10	3393.53	4.04864e-14	1190.16	4.57165e-10
0.1815	0.01031		0.1815	0.06782		0.1815	0.04582																	56.3	49.977	956.353	100.012	1856.46	199.969	2756.56	299.921	3897.93	3.4833e-10	3399.76	4.76086e-14	1193.87	4.31478e-10
0.182	0.0102		0.182	0.06858		0.182	0.045																	56.4	49.9846	956.453	99.9225	1856.56	199.944	2756.66	299.87	3907.17	3.13678e-10	3405.99	-5.04818e-12	1197.57	4.09835e-10
0.1825	0.01178		0.1825	0.06833		0.1825	0.0451																	56.5	49.9897	956.553	99.9798	1856.66	199.957	2756.76	299.933	3916.41	3.43678e-10	3412.21	-2.10458e-12	1201.28	3.97313e-10
0.183	0.00927		0.183	0.06607		0.183	0.04331																	56.6	49.9834	956.653	100.031	1856.76	199.995	2756.86	299.933	3925.64	3.37218e-10	3418.44	8.62827e-13	1204.99	3.9834e-10
0.1835	0.00947		0.1835	0.06628		0.1835	0.04326																	56.7	49.9827	956.753	99.9798	1856.86	199.969	2756.96	299.921	3934.88	3.89122e-10	3424.67	8.3183e-13	1208.7	3.90388e-10
0.184	0.00948		0.184	0.06613		0.184	0.04277																	56.8	49.9815	956.853	100.024	1856.96	200.033	2757.06	299.978	3944.12	3.63007e-10	3430.9	3.31777e-12	1212.4	3.57485e-10
0.1845	0.01072		0.1845	0.06603		0.1845	0.04338																	56.9	49.9872	956.953	100.012	1857.06	200.001	2757.16	299.844	3953.36	3.16167e-10	3437.12	3.07517e-13	1216.11	3.3613e-10
0.185	0.00992		0.185	0.06437		0.185	0.04268																	57	49.9808	957.053	100.024	1857.16	199.944	2757.26	299.984	3962.59	3.1123e-10	3443.35	-6.66483e-13	1219.82	3.26488e-10
0.1855	0.00928		0.1855	0.06235		0.1855	0.04124																	57.1	49.984	957.153	99.9862	1857.26	200.02	2757.36	299.851	3971.83	3.52011e-10	3449.58	4.70647e-15	1223.53	3.1049e-10
0.186	0.00813		0.186	0.06268		0.186	0.04064																	57.2	49.9872	957.253	100.05	1857.36	199.969	2757.46	299.94	3981.07	3.15723e-10	3455.81	4.05076e-12	1227.24	2.96088e-10
0.1865	0.0109		0.1865	0.06348		0.1865	0.04212																	57.3	49.984	957.353	100.037	1857.46	200.02	2757.56	299.965	3990.31	2.43091e-10	3462.03	-1.71658e-12	1230.94	2.80828e-10
0.187	0.00905		0.187	0.06219		0.187	0.04076																	57.4	49.9815	957.453	100.031	1857.56	199.963	2757.66	299.908	3999.54	2.07072e-10	3468.26	4.44829e-13	1234.65	2.66305e-10
0.1875	0.00883		0.1875	0.06059		0.1875	0.03969																	57.5	49.9916	957.553	99.9735	1857.66	200.001	2757.76	299.851	4008.78	1.33032e-10	3474.49	-1.73621e-12	1238.36	2.57928e-10
0.188	0.00967		0.188	0.0621		0.188	0.03955																	57.6	49.9859	957.653	100.024	1857.76	200.09	2757.86	299.882	4018.02	6.37912e-11	3480.72	1.77796e-12	1242.07	2.30477e-10
0.1885	0.0095		0.1885	0.062		0.1885	0.03956																	57.7	49.9859	957.753	100.012	1857.86	200.027	2757.96	299.889	4027.26	0	3486.95	2.29119e-12	1245.77	2.25621e-10
0.189	0.01007		0.189	0.0602		0.189	0.03933																	57.8	49.9789	957.853	100.018	1857.96	199.918	2758.06	299.895	4036.49	-3.8533e-11	3493.17	1.1182e-13	1249.48	2.14408e-10
0.1895	0.00924		0.1895	0.06098		0.1895	0.03895																	57.9	49.984	957.953	99.9735	1858.06	199.969	2758.16	299.972	4045.73	-7.5802e-11	3499.4	6.70066e-13	1253.19	1.99862e-10
0.19	0.01005		0.19	0.05905		0.19	0.03916																	58	49.9808	958.053	100.024	1858.16	199.976	2758.26	299.946	4054.97	-1.08923e-10	3505.63	3.48521e-12	1256.9	1.92126e-10
0.1905	0.0091		0.1905	0.05713		0.1905	0.03831																	58.1	49.9872	958.153	99.9607	1858.26	199.957	2758.36	299.991	4064.21	-1.41285e-10	3511.86	2.20456e-12	1260.61	1.85245e-10
0.191	0.00804		0.191	0.05812		0.191	0.03659																	58.2	49.9808	958.253	100.005	1858.36	199.982	2758.46	299.895	4073.45	-1.68573e-10	3518.08	2.98535e-12	1264.31	1.762e-10
0.1915	0.00899		0.1915	0.05926		0.1915	0.03711																	58.3	49.9738	958.353	100.005	1858.46	199.963	2758.56	299.882	4082.68	-1.91831e-10	3524.31	5.01329e-12	1268.02	1.66369e-10
0.192	0.00889		0.192	0.0557		0.192	0.03713																	58.4	49.9795	958.453	100.056	1858.56	200.09	2758.66	299.882	4091.92	-2.1436e-10	3530.54	8.0491e-12	1271.73	1.55038e-10
0.1925	0.00884		0.1925	0.05762		0.1925	0.03678																	58.5	49.9789	958.553	100.05	1858.66	199.982	2758.76	299.838	4101.16	-2.34376e-10	3536.77	6.83739e-12	1275.44	1.45752e-10
0.193	0.00923		0.193	0.05782		0.193	0.03669																	58.6	49.9827	958.653	100.031	1858.76	200.078	2758.86	299.857	4110.4	-2.48369e-10	3542.99	1.15164e-11	1279.14	1.37754e-10
0.1935	0.00791		0.1935	0.05676		0.1935	0.03551																	58.7	49.9916	958.753	99.9607	1858.86	199.963	2758.96	299.857	4119.64	-2.79985e-10	3549.22	1.05472e-11	1282.85	1.28376e-10
0.194	0.00854		0.194	0.05578		0.194	0.03555																	58.8	49.9808	958.853	99.9735	1858.96	200.014	2759.06	299.991	4129.57	-2.83881e-10	3555.45	6.85989e-12	1286.56	1.2721e-10
0.1945	0.00924		0.1945	0.0567		0.1945	0.0364																	58.9	49.9872	958.953	99.9926	1859.06	200.014	2759.16	299.946	4135.8	-2.92312e-10	3561.68	9.59224e-12	1290.27	1.15879e-10
0.195	0.00971		0.195	0.05588		0.195	0.03563																	59	49.9872	959.053	100.024	1859.16	200.097	2759.26	299.921	4142.03	-2.98018e-10	3567.91	9.2155e-12	1293.97	1.14048e-10
0.1955	0.00822		0.1955	0.05484		0.1955	0.03433																	59.1	49.9834	959.153	99.9989	1859.26	200.014	2759.36	299.927	4148.26	-3.03979e-10	3577.83	1.40725e-11	1297.68	9.705e-11
0.196	0.00811		0.196	0.05297		0.196	0.03456																	59.2	49.9872	959.253	100.05	1859.36	199.95	2759.46	299.914	4154.48	-3.08814e-10	3584.55	1.28351e-11	1301.39	9.29318e-11
0.1965	0.00822		0.1965	0.05328		0.1965	0.03392																	59.3	49.9827	959.353	100.075	1859.46	199.995	2759.56	299.921	4160.71	-3.1519e-10	3591.27	1.70307e-11	1305.1	9.57433e-11
0.197	0.00792		0.197	0.05384		0.197	0.03423																	59.4	49.9885	959.453	99.9607	1859.56	200.059	2759.66	299.908	4166.94	-3.20062e-10	3597.99	1.47638e-11	1308.81	8.14825e-11
0.1975	0.00784		0.1975	0.05327		0.1975	0.03372																	59.5	49.9872	959.553	100.044	1859.66	199.95	2759.76	299.851	4173.17	-3.22054e-10	3604.7	1.70123e-11	1312.51	7.96743e-11
0.198	0.00771		0.198	0.0512		0.198	0.03344																	59.6	49.9891	959.653	99.9353	1859.76	199.995	2759.86	299.889	4179.4	-3.23719e-10	3611.42	1.97624e-11	1316.22	7.58435e-11
0.1985	0.00873		0.1985	0.05291		0.1985	0.03367																	59.7	49.9846	959.753	100.044	1859.86	199.963	2759.96	299.882	4185.62	-3.28446e-10	3618.14	2.33894e-11	1319.93	6.22503e-11
0.199	0.00734		0.199	0.05212		0.199	0.03175																	59.8	49.9827	959.853	99.948	1859.96	199.95	2760.06	299.921	4191.85	-3.28076e-10	3624.86	1.68552e-11	1323.64	5.9132e-11
0.1995	0.00658		0.1995	0.05198		0.1995	0.03215																	59.9	49.9815	959.953	100.056	1860.06	200.059	2760.16	299.94	4198.08	-3.29969e-10	3631.58	1.33413e-11	1327.34	6.34438e-11
0.2	0.00796		0.2	0.05168		0.2	0.03243																	60	49.9815	960.053	100.031	1860.16	199.969	2760.26	299.87	4204.31	-3.31648e-10	3638.29	1.57663e-11	1331.05	6.09455e-11
0.2005	0.00769		0.2005	0.05042		0.2005	0.03256																	60.1	49.9872	960.153	100.056	1860.26	199.931	2760.36	299.882	4210.53	-3.24193e-10	3645.01	1.34144e-11	1334.76	5.39723e-11
0.201	0.00834		0.201	0.05101		0.201	0.03165																	60.2	49.9859	960.253	100.024	1860.36	200.027	2760.46	299.914	4216.76	-3.10398e-10	3651.73	3.87999e-12	1338.47	4.32588e-11
0.2015	0.00716		0.2015	0.04927		0.2015	0.03094																	60.3	49.9808	960.353	100.126	1860.46	200.001	2760.56	299.94	4222.99	-3.08078e-10	3658.45	6.52432e-12	1342.17	4.77605e-11
0.202	0.00685		0.202	0.04866		0.202	0.03016																	60.4	49.9859	960.453	100.005	1860.56	200.033	2760.66	299.876	4229.22	-3.08295e-10	3665.16	7.34951e-12	1345.88	3.81898e-11
0.2025	0.00718		0.2025	0.04946		0.2025	0.031																	60.5	49.9878	960.553	100.031	1860.66	200.001	2760.76	299.946	4235.44	-3.0743e-10	3671.88	7.21131e-12	1349.59	3.5144e-11
0.203	0.00774		0.203	0.04895		0.203	0.03045																	60.6	49.977	960.653	99.9989	1860.76	199.976	2760.86	299.952	4241.67	-3.06915e-10	3678.6	7.64371e-12	1353.3	3.47183e-11
0.2035	0.00838		0.2035	0.04801		0.2035	0.03103																	60.7	49.9821	960.753	100.044	1860.86	200.001	2760.96	299.914	4247.9	-3.06202e-10	3685.32	2.8621e-12	1357.01	2.779e-11
0.204	0.00755		0.204	0.0483		0.204	0.02994																	60.8	49.9821	960.853	100.005	1860.96	199.988	2761.06	299.959	4254.13	-3.06366e-10	3692.03	2.35414e-12	1360.71	2.48167e-11
0.2045	0.00712		0.2045	0.04745		0.2045	0.02972																	60.9	49.9872	960.953	100.037	1861.06	200.097	2761.16	299.927	4260.35	-3.07235e-10	3698.75	1.9314e-12	1364.42	2.14359e-11
0.205	0.00654		0.205	0.04814		0.205	0.02935																	61	49.9853	961.053	100.044	1861.16	200.059	2761.26	299.94	4266.58	-3.05988e-10	3705.47	0	1368.13	2.5535e-11
0.2055	0.00634		0.2055	0.04589		0.2055	0.0284																	61.1	49.9802	961.153	100.05	1861.26	199.976	2761.36	299.946	4272.81	-3.04925e-10	3712.19	-9.69979e-13	1371.84	2.47744e-11
0.206	0.00605		0.206	0.04708		0.206	0.02857																	61.2	49.9859	961.253	100.056	1861.36	199.995	2761.46	299.863	4279.04	-3.02741e-10	3718.91	5.14303e-13	1375.54	2.4491e-11
0.2065	0.00673		0.2065	0.04672		0.2065	0.02927																	61.3	49.9827	961.353	99.9162	1861.46	199.957	2761.56	299.933	4285.27	-3.02044e-10	3725.62	-1.85615e-12	1379.25	1.42778e-11
0.207	0.00714		0.207	0.04692		0.207	0.02886																	61.4	49.9789	961.453	99.9798	1861.56	200.039	2761.66	299.933	4291.49	-2.99625e-10	3732.34	1.73036e-12	1382.96	1.47319e-11
0.2075	0.00709		0.2075	0.0461		0.2075	0.02848																	61.5	49.9815	961.553	100.044	1861.66	199.931	2761.76	299.895	4297.72	-2.96927e-10	3739.06	-1.64742e-12	1386.67	1.02087e-11
0.208	0.00652		0.208	0.04493		0.208	0.02825																	61.6	49.9846	961.653	100.082	1861.76	199.938	2761.86	299.914	4307.65	-2.92257e-10	3745.78	5.5548e-12	1390.37	7.0929e-12
0.2085	0.00643		0.2085	0.045		0.2085	0.0274																	61.7	49.9795	961.753	100.037	1861.86	199.988	2761.96	299.933	4314.37	-2.88665e-10	3752.49	5.04445e-09	1394.98	8.4066e-12
0.209	0.007		0.209	0.04546		0.209	0.02798																	61.8	49.984	961.853	99.9353	1861.96	200.008	2762.06	299.876	4321.09	-2.86501e-10			1398.89	9.72043e-12
0.2095	0.0065		0.2095	0.04413		0.2095	0.0272																	61.9	49.9846	961.953	100.037	1862.06	199.982	2762.16	299.902	4327.8	-2.82745e-10			1402.8	4.8216e-12
0.21	0.00667		0.21	0.04368		0.21	0.02656																	62	49.9885	962.053	100.056	1862.16	200.014	2762.26	299.812	4334.52	-2.80661e-10			1406.71	8.06293e-12
0.2105	0.006		0.2105	0.04469		0.2105	0.02679																	62.1	49.9821	962.153	100.012	1862.26	200.008	2762.36	299.921	4341.24	-2.76723e-10			1410.61	4.04428e-12
0.211	0.00699		0.211	0.04443		0.211	0.02713																	62.2	49.9808	962.253	100.012	1862.36	199.988	2762.46	299.902	4347.96	-2.72139e-10			1414.52	1.00255e-11
0.2115	0.00709		0.2115	0.04284		0.2115	0.02688																	62.3	49.9846	962.353	100.018	1862.46	200.001	2762.56	299.927	4354.67	-2.69248e-10			1418.43	-7.49323e-12
0.212	0.00666		0.212	0.04398		0.212	0.02685																	62.4	49.9878	962.453	99.9735	1862.56	200.052	2762.66	299.933	4361.39	-2.64737e-10			1422.34	-3.2494e-12
0.2125	0.00611		0.2125	0.04245		0.2125	0.02577																	62.5	49.9853	962.553	99.9989	1862.66	200.027	2762.76	299.895	4368.11	-2.61081e-10			1426.24	5.39943e-12
0.213	0.00622		0.213	0.04195		0.213	0.02603																	62.6	49.9827	962.653	100.069	1862.76	199.912	2762.86	299.882	4374.83	-2.56505e-10			1430.15	5.64063e-12
0.2135	0.00643		0.2135	0.04301		0.2135	0.0255																	62.7	49.9872	962.753	100.044	1862.86	200.059	2762.96	299.946	4381.55	-2.52783e-10			1434.06	-2.33055e-12
0.214	0.0063		0.214	0.04137		0.214	0.02522																	62.8	49.9885	962.853	99.9671	1862.96	199.957	2763.06	299.876	4388.26	-2.48106e-10			1437.97	-7.06173e-12
0.2145	0.00527		0.2145	0.04232		0.2145	0.02515																	62.9	49.984	962.953	100.063	1863.06	199.982	2763.16	299.927	4394.98	-2.443e-10			1441.88	4.6796e-12
0.215	0.00638		0.215	0.04235		0.215	0.02564																	63	49.9935	963.053	99.9989	1863.16	200.001	2763.26	299.927	4401.7	-2.38109e-10			1445.78	-5.3867e-12
0.2155	0.0055		0.2155	0.04077		0.2155	0.02463																	63.1	49.9916	963.153	99.948	1863.26	200.039	2763.36	299.933	4408.42	-2.35016e-10			1449.69	-8.19038e-12
0.216	0.00647		0.216	0.03974		0.216	0.02499																	63.2	49.9859	963.253	99.9735	1863.36	199.988	2763.46	299.914	4415.13	-2.31394e-10			1453.6	-5.18655e-12
0.2165	0.00657		0.2165	0.04027		0.2165	0.02483																	63.3	49.9815	963.353	100.012	1863.46	200.141	2763.56	299.946	4421.85	-2.25747e-10			1457.51	-1.82286e-12
0.217	0.00579		0.217	0.03971		0.217	0.02448																	63.4	49.9891	963.453	100.063	1863.56	199.957	2763.66	299.933	4428.57	-2.20166e-10			1461.41	-5.37568e-12
0.2175	0.00548		0.2175	0.03989		0.2175	0.02363																	63.5	49.9815	963.553	99.9989	1863.66	200.014	2763.76	299.94	4435.29	-2.1483e-10			1465.32	-4.6236e-12
0.218	0.00543		0.218	0.04053		0.218	0.02392																	63.6	49.9853	963.653	99.9798	1863.76	199.988	2763.86	299.889	4442	-2.09199e-10			1469.23	-7.46893e-12
0.2185	0.00624		0.2185	0.03945		0.2185	0.02393																	63.7	49.984	963.753	99.9989	1863.86	199.976	2763.96	299.933	4448.72	-2.04426e-10			1473.14	-3.93178e-12
0.219	0.00639		0.219	0.0394		0.219	0.02372																	63.8	49.9795	963.853	99.9989	1863.96	200.039	2764.06	299.94	4455.44	-1.99766e-10			1477.05	-3.5396e-12
0.2195	0.007		0.2195	0.03861		0.2195	0.02372																	63.9	49.9764	963.953	99.9353	1864.06	199.988	2764.16	300.016	4462.16	-1.9424e-10			1480.95	-8.66745e-12
0.22	0.0051		0.22	0.03872		0.22	0.02334																	64	49.9865	964.053	99.948	1864.16	200.014	2764.26	299.889	4468.88	-1.88425e-10			1484.86	-7.34528e-12
0.2205	0.00625		0.2205	0.03791		0.2205	0.02363																	64.1	49.9815	964.153	99.9735	1864.26	199.963	2764.36	299.902	4475.59	-1.83748e-10			1488.77	-1.35232e-11
0.221	0.00495		0.221	0.03782		0.221	0.02293																	64.2	49.984	964.253	99.9989	1864.36	199.988	2764.46	299.946	4482.31	-1.79576e-10			1492.68	-1.12735e-11
0.2215	0.00511		0.2215	0.03711		0.2215	0.02202																	64.3	49.9872	964.353	99.9862	1864.46	200.033	2764.56	299.876	4489.03	-1.73046e-10			1496.58	-5.56888e-12
0.222	0.00675		0.222	0.03766		0.222	0.02327																	64.4	49.984	964.453	100.018	1864.56	199.969	2764.66	299.921	4495.75	-1.6761e-10			1500.49	-8.7717e-12
0.2225	0.00542		0.2225	0.03714		0.2225	0.02258																	64.5	49.9853	964.553	99.9798	1864.66	200.071	2764.76	299.844	4502.46	-1.61378e-10			1504.4	-4.73463e-12
0.223	0.00597		0.223	0.03703		0.223	0.02263																	64.6	49.9808	964.653	100.024	1864.76	199.995	2764.86	299.87	4509.18	-1.5606e-10			1508.31	-1.08175e-11
0.2235	0.00429		0.2235	0.03678		0.2235	0.02167																	64.7	49.9834	964.753	99.9735	1864.86	199.95	2764.96	299.914	4515.9	-1.50033e-10			1512.21	-7.2103e-12
0.224	0.00565		0.224	0.03737		0.224	0.02276																	64.8	49.9789	964.853	99.9989	1864.96	200.078	2765.06	299.889	4522.62	-1.44819e-10			1516.12	-1.46481e-11
0.2245	0.00514		0.2245	0.03592		0.2245	0.02176																	64.9	49.9878	964.953	100.044	1865.06	200.065	2765.16	299.908	4529.34	-1.3147e-10			1520.03	-7.44605e-12
0.225	0.00614		0.225	0.03633		0.225	0.02158																	65	49.9872	965.053	100.012	1865.16	199.963	2765.26	299.863	4536.05	-1.27702e-10			1523.94	-5.43388e-12
0.2255	0.00551		0.2255	0.03569		0.2255	0.02155																	65.1	49.9808	965.153	100.05	1865.26	199.957	2765.36	299.838	4542.77	-1.21573e-10			1527.85	-5.80173e-12
0.226	0.00535		0.226	0.0362		0.226	0.02099																	65.2	49.9859	965.253	100.037	1865.36	200.001	2765.46	299.94	4549.49	-1.1606e-10			1531.75	-1.16696e-11
0.2265	0.00492		0.2265	0.0344		0.2265	0.02096																	65.3	49.9885	965.353	100.018	1865.46	199.969	2765.56	299.902	4556.21	-1.09611e-10			1535.66	-9.98998e-12
0.227	0.00642		0.227	0.03612		0.227	0.02172																	65.4	49.9891	965.453	100.012	1865.56	200.027	2765.66	300.003	4562.92	-1.03359e-10			1539.57	-4.5003e-12
0.2275	0.00567		0.2275	0.03464		0.2275	0.02088																	65.5	49.9821	965.553	100.044	1865.66	200.065	2765.76	299.984	4569.64	-9.85028e-11			1543.48	-6.1307e-12
0.228	0.00563		0.228	0.03459		0.228	0.02129																	65.6	49.9916	965.653	100.012	1865.76	200.014	2765.86	299.933	4576.36	-9.34016e-11			1547.38	-5.52355e-12
0.2285	0.00529		0.2285	0.03463		0.2285	0.02035																	65.7	49.9859	965.753	100.012	1865.86	200.039	2765.96	299.984	4583.08	-8.8114e-11			1551.29	-8.70138e-12
0.229	0.00577		0.229	0.03542		0.229	0.02114																	65.8	49.9967	965.853	99.9607	1865.96	200.135	2766.06	299.876	4589.79	-8.21372e-11			1555.2	-4.8543e-12
0.2295	0.0049		0.2295	0.03382		0.2295	0.02																	65.9	49.9897	965.953	99.9989	1866.06	200.097	2766.16	299.946	4596.51	-7.68952e-11			1559.11	-6.00963e-12
0.23	0.00558		0.23	0.03383		0.23	0.0201																	66	49.9744	966.053	100.056	1866.16	200.078	2766.26	299.952	4603.23	-6.95616e-11			1563.02	-4.66248e-12
0.2305	0.00502		0.2305	0.03305		0.2305	0.02014																	66.1	49.9853	966.153	100.012	1866.26	199.995	2766.36	299.927	4609.95	-6.39272e-11			1566.92	1.58719e-12
0.231	0.00419		0.231	0.03376		0.231	0.01938																	66.2	49.9789	966.253	99.9926	1866.36	199.988	2766.46	299.921	4616.66	-5.84844e-11			1570.83	-8.25573e-12
0.2315	0.00543		0.2315	0.03314		0.2315	0.01971																	66.3	49.9904	966.353	100.018	1866.46	199.969	2766.56	299.895	4623.38	-5.26592e-11			1574.74	-5.81605e-12
0.232	0.00491		0.232	0.03289		0.232	0.01961																	66.4	49.9853	966.453	100.018	1866.56	199.957	2766.66	299.933	4630.1	-4.70744e-11			1578.65	-8.3514e-12
0.2325	0.00429		0.2325	0.03287		0.2325	0.01929																	66.5	49.9846	966.553	99.9862	1866.66	199.95	2766.76	299.972	4636.82	-4.07844e-11			1582.55	-1.18368e-11
0.233	0.0052		0.233	0.03107		0.233	0.01908																	66.6	49.9795	966.653	100.018	1866.76	200.008	2766.86	299.965	4643.54	-3.53983e-11			1586.46	-1.13722e-11
0.2335	0.00489		0.2335	0.03119		0.2335	0.01896																	66.7	49.9904	966.753	99.8971	1866.86	200.039	2766.96	299.908	4650.25	-2.85297e-11			1590.37	-6.78748e-12
0.234	0.00506		0.234	0.03226		0.234	0.01897																	66.8	49.984	966.853	99.9798	1866.96	199.976	2767.06	299.921	4656.97	-2.42095e-11			1594.28	-5.8004e-12
0.2345	0.0055		0.2345	0.03191		0.2345	0.01934																	66.9	49.9878	966.953	100.114	1867.06	199.982	2767.16	299.882	4663.69	-1.67121e-11			1598.18	-1.01432e-11
0.235	0.00448		0.235	0.03026		0.235	0.01821																	67	49.984	967.053	100.012	1867.16	200.014	2767.26	299.844	4670.41	-1.23356e-11			1602.09	-3.15358e-12
0.2355	0.00517		0.2355	0.03095		0.2355	0.01907																	67.1	49.991	967.153	99.9735	1867.26	199.988	2767.36	299.927	4677.12	-5.223e-12			1606	-2.3789e-12
0.236	0.00521		0.236	0.03227		0.236	0.01906																	67.2	49.9872	967.253	100.037	1867.36	200.084	2767.46	299.831	4683.84	0			1609.91	-4.1768e-12
0.2365	0.00434		0.2365	0.0298		0.2365	0.01901																	67.3	49.9865	967.353	100.005	1867.46	200.008	2767.56	299.94	4690.56	-4.82872e-13			1613.82	-8.25965e-12
0.237	0.00533		0.237	0.02972		0.237	0.0188																	67.4	49.9821	967.453	100.024	1867.56	200.001	2767.66	299.927	4697.28	-1.71958e-12			1617.72	1.06251e-12
0.2375	0.00355		0.2375	0.02901		0.2375	0.0172																	67.5	49.9897	967.553	99.9798	1867.66	200.059	2767.76	299.94	4704	-2.40805e-12			1621.63	-4.1379e-12
0.238	0.00625		0.238	0.03065		0.238	0.01915																	67.6	49.9834	967.653	100.018	1867.76	199.95	2767.86	299.94	4710.71	-3.42452e-12			1625.54	-1.98324e-12
0.2385	0.00412		0.2385	0.02888		0.2385	0.01764																	67.7	49.9764	967.753	100.107	1867.86	199.963	2767.96	299.952	4717.43	-4.593e-12			1629.45	-1.68357e-12
0.239	0.00511		0.239	0.02927		0.239	0.01798																	67.8	49.991	967.853	100.024	1867.96	200.046	2768.06	299.959	4724.15	-5.49448e-12			1633.35	-1.71898e-12
0.2395	0.00452		0.2395	0.02918		0.2395	0.01768																	67.9	49.9802	967.953	99.9671	1868.06	199.976	2768.16	299.914	4730.87	-6.57176e-12			1637.26	-1.94432e-12
0.24	0.00565		0.24	0.02906		0.24	0.01791																	68	49.9834	968.053	100.012	1868.16	199.95	2768.26	299.972	4737.59	-4.65424e-12			1641.17	3.25785e-12
0.2405	0.00406		0.2405	0.0279		0.2405	0.01714																	68.1	49.9757	968.153	100.005	1868.26	200.027	2768.36	299.933	4744.3	-6.24592e-12			1645.08	1.38993e-12
0.241	0.00552		0.241	0.02866		0.241	0.01758																	68.2	49.9916	968.253	100.005	1868.36	200.008	2768.46	299.844	4751.02	-8.7246e-12			1648.98	2.3796e-12
0.2415	0.0048		0.2415	0.02819		0.2415	0.01768																	68.3	49.9891	968.353	100.037	1868.46	200.001	2768.56	299.876	4757.74	-9.33308e-12			1652.89	-2.13324e-12
0.242	0.00446		0.242	0.02813		0.242	0.01765																	68.4	49.9821	968.453	99.9862	1868.56	200.02	2768.66	299.908	4764.46	6.20516e-10			1656.8	-1.71358e-12
0.2425	0.00494		0.2425	0.02786		0.2425	0.01741																	68.5	49.9859	968.553	100.107	1868.66	199.982	2768.76	299.895	4780.42	6.93888e-10			1660.71	2.6085e-12
0.243	0.00515		0.243	0.02832		0.243	0.01764																	68.6	49.9929	968.653	100.037	1868.76	199.969	2768.86	299.812	4786.45	6.95368e-10			1664.62	4.05673e-13
0.2435	0.00433		0.2435	0.02638		0.2435	0.01657																	68.7	49.9853	968.753	100.005	1868.86	200.008	2768.96	299.895	4792.48	6.94068e-10			1668.52	1.53784e-12
0.244	0.00389		0.244	0.02642		0.244	0.01659																	68.8	49.9846	968.853	99.9798	1868.96	199.963	2769.06	299.882	4798.5	7.00804e-10			1672.43	5.88493e-12
0.2445	0.00412		0.2445	0.02656		0.2445	0.01654																	68.9	49.9891	968.953	100.005	1869.06	200.008	2769.16	299.838	4804.53	7.02588e-10			1676.34	7.99208e-12
0.245	0.00381		0.245	0.02616		0.245	0.01621																	69	49.9885	969.053	100.037	1869.16	200.084	2769.26	299.933	4810.56	7.03576e-10			1680.25	-1.85751e-13
0.2455	0.00366		0.2455	0.02651		0.2455	0.01629																	69.1	49.9878	969.153	99.9671	1869.26	199.988	2769.36	299.87	4816.59	7.02384e-10			1684.15	4.32635e-12
0.246	0.00381		0.246	0.02665		0.246	0.01626																	69.2	49.9834	969.253	100.018	1869.36	200.008	2769.46	299.927	4822.61	7.1072e-10			1688.06	7.9835e-12
0.2465	0.00449		0.2465	0.02749		0.2465	0.01694																	69.3	49.9846	969.353	99.948	1869.46	199.893	2769.56	299.895	4828.64	7.07516e-10			1691.97	5.06568e-12
0.247	0.00451		0.247	0.02557		0.247	0.01601																	69.4	49.9846	969.453	100.082	1869.56	199.976	2769.66	299.844	4834.67	7.07168e-10			1695.88	6.36525e-12
0.2475	0.00381		0.2475	0.02537		0.2475	0.01588																	69.5	49.9776	969.553	99.9353	1869.66	199.963	2769.76	299.876	4840.7	7.088e-10			1699.78	9.94993e-12
0.248	0.00405		0.248	0.02473		0.248	0.01564																	69.6	49.9878	969.653	100.024	1869.76	199.931	2769.86	299.73	4846.73	7.11992e-10			1703.69	2.38958e-12
0.2485	0.0034		0.2485	0.02546		0.2485	0.01472																	69.7	49.9859	969.753	99.9671	1869.86	199.982	2769.96	299.863	4852.75	7.09624e-10			1707.6	8.35668e-12
0.249	0.0033		0.249	0.02603		0.249	0.0157																	69.8	49.9859	969.853	99.948	1869.96	199.976	2770.06	299.927	4858.78	7.1038e-10			1711.51	1.19638e-11
0.2495	0.00412		0.2495	0.02459		0.2495	0.01599																	69.9	49.977	969.953	99.9735	1870.06	199.988	2770.16	299.978	4864.81	7.09648e-10			1715.41	5.2385e-12
0.25	0.00434		0.25	0.02625		0.25	0.01636																	70	49.9865	970.053	100.031	1870.16	200.008	2770.26	299.914	4870.84	7.12348e-10			1719.32	4.84565e-12
0.2505	0.00415		0.2505	0.02597		0.2505	0.016																	70.1	49.9853	970.153	100.044	1870.26	199.995	2770.36	299.876	4876.86	7.08344e-10			1723.23	1.29078e-11
0.251	0.00299		0.251	0.02411		0.251	0.01506																	70.2	49.9853	970.253	100.018	1870.36	199.988	2770.46	299.972	4882.89	7.10544e-10			1727.14	1.10149e-11
0.2515	0.00379		0.2515	0.02535		0.2515	0.01508																	70.3	49.984	970.353	99.9544	1870.46	199.982	2770.56	300.003	4888.92	7.11188e-10			1731.05	8.88458e-12
0.252	0.00458		0.252	0.02561		0.252	0.01538																	70.4	49.9846	970.453	99.9353	1870.56	200.097	2770.66	299.927	4894.95	7.11068e-10			1734.95	1.24217e-11
0.2525	0.00463		0.2525	0.02412		0.2525	0.01506																	70.5	49.9783	970.553	100.05	1870.66	200.001	2770.76	299.851	4900.97	7.07212e-10			1738.86	8.14883e-12
0.253	0.0031		0.253	0.02446		0.253	0.01479																	70.6	49.9853	970.653	100.075	1870.76	200.008	2770.86	299.984	4907	7.04924e-10			1742.77	5.65988e-13
0.2535	0.00366		0.2535	0.02445		0.2535	0.01525																	70.7	49.9821	970.753	99.9416	1870.86	199.982	2770.96	299.921	4913.03	7.08228e-10			1746.68	8.69808e-12
0.254	0.00421		0.254	0.02372		0.254	0.01459																	70.8	49.9865	970.853	100.005	1870.96	199.982	2771.06	299.895	4919.06	7.067e-10			1750.58	1.26378e-11
0.2545	0.00318		0.2545	0.02438		0.2545	0.01432																	70.9	49.9821	970.953	99.9989	1871.06	199.982	2771.16	299.927	4925.09	7.01512e-10			1754.49	5.7224e-12
0.255	0.00428		0.255	0.02341		0.255	0.0148																	71	49.9904	971.053	100.012	1871.16	200.033	2771.26	299.921	4931.11	6.97848e-10			1758.4	8.332e-12
0.2555	0.00362		0.2555	0.02294		0.2555	0.01463																	71.1	49.9795	971.153	100.018	1871.26	199.976	2771.36	299.94	4937.14	6.95976e-10			1762.31	5.93915e-12
0.256	0.00369		0.256	0.02366		0.256	0.01445																	71.2	49.9815	971.253	99.9225	1871.36	200.078	2771.46	299.876	4943.17	6.893e-10			1766.21	1.41188e-11
0.2565	0.00235		0.2565	0.02196		0.2565	0.01342																	71.3	49.9865	971.353	100.005	1871.46	200.008	2771.56	299.921	4949.19	6.8404e-10			1770.12	3.3684e-12
0.257	0.00381		0.257	0.02386		0.257	0.01409																	71.4	49.9897	971.453	99.948	1871.56	199.995	2771.66	299.882	4955.22	6.77176e-10			1774.03	1.50731e-11
0.2575	0.00408		0.2575	0.02277		0.2575	0.01409																	71.5	49.9948	971.553	100.037	1871.66	200.046	2771.76	299.972	4961.25	6.67492e-10			1777.94	1.10773e-12
0.258	0.0045		0.258	0.0239		0.258	0.01481																	71.6	49.9834	971.653	100.005	1871.76	199.95	2771.86	299.863	4967.28	6.59108e-10			1781.85	1.25499e-11
0.2585	0.00386		0.2585	0.02247		0.2585	0.01405																	71.7	49.9808	971.753	99.9989	1871.86	200.001	2771.96	299.857	4973.31	6.48436e-10			1785.75	1.3157e-11
0.259	0.00305		0.259	0.02236		0.259	0.01343																	71.8	49.9827	971.853	99.9989	1871.96	200.065	2772.06	299.914	4979.33	6.42104e-10			1789.66	1.09092e-11
0.2595	0.00468		0.2595	0.02272		0.2595	0.01457																	71.9	49.9802	971.953	100.044	1872.06	199.976	2772.16	299.933	4985.36	6.33488e-10			1793.57	8.8738e-12
0.26	0.00415		0.26	0.02182		0.26	0.01405																	72	49.9897	972.053	99.9862	1872.16	199.976	2772.26	299.914	4991.39	6.19652e-10			1797.48	9.73385e-11
0.2605	0.00368		0.2605	0.02272		0.2605	0.01406																	72.1	49.9859	972.153	100.088	1872.26	200.046	2772.36	299.921	4997.42	6.0498e-10			1801.38	2.49066e-10
0.261	0.00393		0.261	0.02253		0.261	0.01383																	72.2	49.984	972.253	100.056	1872.36	200.027	2772.46	299.857	5003.44	5.9602e-10			1805.29	4.07935e-10
0.2615	0.00377		0.2615	0.02137		0.2615	0.01304																	72.3	49.9885	972.353	100.037	1872.46	200.039	2772.56	299.952	5009.47	5.78072e-10			1809.2	5.01235e-10
0.262	0.00379		0.262	0.02113		0.262	0.01314																	72.4	49.977	972.453	99.9544	1872.56	199.982	2772.66	299.908	5015.5	5.71436e-10			1813.81	5.12513e-10
0.2625	0.00219		0.2625	0.02058		0.2625	0.01247																	72.5	49.9885	972.553	99.9735	1872.66	200.008	2772.76	299.991	5021.53	5.58324e-10			1817.52	5.29438e-10
0.263	0.00306		0.263	0.0217		0.263	0.0133																	72.6	49.9764	972.653	99.9671	1872.76	200.059	2772.86	299.946	5027.56	5.43732e-10			1821.22	5.68438e-10
0.2635	0.00338		0.2635	0.02183		0.2635	0.01308																	72.7	49.9859	972.753	100.012	1872.86	200.008	2772.96	299.978	5033.58	5.414e-10			1824.93	6.00268e-10
0.264	0.00406		0.264	0.02108		0.264	0.01324																	72.8	49.9897	972.853	99.9926	1872.96	200.001	2773.06	299.94	5039.61	5.4044e-10			1828.64	6.08243e-10
0.2645	0.00334		0.2645	0.02153		0.2645	0.01299																	72.9	49.9923	972.953	99.9798	1873.06	199.95	2773.16	299.94	5045.64	5.38952e-10			1832.35	6.13053e-10
0.265	0.00281		0.265	0.02172		0.265	0.01217																	73	49.9821	973.053	100.082	1873.16	200.008	2773.26	299.895	5051.67	5.46488e-10			1836.06	6.2624e-10
0.2655	0.00291		0.2655	0.0207		0.2655	0.01277																	73.1	49.9865	973.153	100.031	1873.26	199.982	2773.36	299.863	5057.69	5.6008e-10			1839.76	6.46883e-10
0.266	0.00354		0.266	0.02006		0.266	0.01248																	73.2	49.9891	973.253	100.024	1873.36	200.001	2773.46	299.908	5063.72	5.77828e-10			1843.47	6.86428e-10
0.2665	0.00387		0.2665	0.02014		0.2665	0.01234																	73.3	49.9776	973.353	100.005	1873.46	199.963	2773.56	299.927	5069.75	5.95232e-10			1847.18	6.61215e-10
0.267	0.00378		0.267	0.01947		0.267	0.01227																	73.4	49.9827	973.453	99.9798	1873.56	199.988	2773.66	299.876	5075.78	6.16784e-10			1850.89	6.7057e-10
0.2675	0.00277		0.2675	0.02056		0.2675	0.0124																	73.5	49.9808	973.553	100.012	1873.66	200.001	2773.76	299.921	5081.81	6.3952e-10			1854.59	6.78043e-10
0.268	0.00249		0.268	0.02082		0.268	0.0125																	73.6	49.9859	973.653	99.9671	1873.76	199.95	2773.86	299.978	5087.83	6.55136e-10			1858.3	6.90995e-10
0.2685	0.00325		0.2685	0.01978		0.2685	0.01206																	73.7	49.9789	973.753	100.005	1873.86	199.976	2773.96	299.895	5093.86	6.67168e-10			1862.01	6.97495e-10
0.269	0.002		0.269	0.0188		0.269	0.01164																	73.8	49.9853	973.853	99.9798	1873.96	199.995	2774.06	299.902	5099.89	6.7638e-10			1865.72	6.93683e-10
0.2695	0.00301		0.2695	0.01895		0.2695	0.01219																	73.9	49.9802	973.953	100.005	1874.06	199.976	2774.16	299.863	5105.91	6.82012e-10			1869.42	7.13443e-10
0.27	0.00324		0.27	0.02031		0.27	0.01264																	74	49.9872	974.053	99.9989	1874.16	200.078	2774.26	299.895	5111.94	6.8368e-10			1873.13	6.97965e-10
0.2705	0.00252		0.2705	0.01845		0.2705	0.01136																	74.1	49.9808	974.153	100.005	1874.26	200.001	2774.36	299.959	5117.97	6.86416e-10			1876.84	6.97513e-10
0.271	0.00394		0.271	0.01962		0.271	0.01234																	74.2	49.9802	974.253	99.9989	1874.36	199.957	2774.46	299.895	5124	6.89612e-10			1880.55	7.1475e-10
0.2715	0.00389		0.2715	0.0194		0.2715	0.01226																	74.3	49.9865	974.353	99.9735	1874.46	200.027	2774.56	299.946	5130.03	6.89872e-10			1884.26	7.2082e-10
0.272	0.00266		0.272	0.01808		0.272	0.01168																	74.4	49.9878	974.453	99.9544	1874.56	200.008	2774.66	299.876	5136.05	6.91464e-10			1887.96	7.16365e-10
0.2725	0.00327		0.2725	0.01984		0.2725	0.0122																	74.5	49.9878	974.553	100.024	1874.66	200.001	2774.76	299.902	5142.08	6.90548e-10			1891.67	7.04768e-10
0.273	0.00396		0.273	0.01936		0.273	0.01248																	74.6	49.9865	974.653	100.005	1874.76	200.046	2774.86	299.819	5148.11	6.86348e-10			1895.38	6.91815e-10
0.2735	0.00299		0.2735	0.01815		0.2735	0.01101																	74.7	49.9859	974.753	100.024	1874.86	200.039	2774.96	299.959	5154.14	6.90036e-10			1899.09	7.07648e-10
0.274	0.00323		0.274	0.01823		0.274	0.01225																	74.8	49.9802	974.853	100.044	1874.96	200.046	2775.06	299.959	5160.16	6.8744e-10			1902.79	7.1498e-10
0.2745	0.00289		0.2745	0.01892		0.2745	0.01197																	74.9	49.9853	974.953	99.9926	1875.06	200.09	2775.16	299.978	5166.19	6.89876e-10			1906.5	7.02048e-10
0.275	0.00325		0.275	0.01759		0.275	0.01112																	75	49.9885	975.053	99.9353	1875.16	200.008	2775.26	299.902	5172.22	6.8804e-10			1910.21	7.15383e-10
0.2755	0.00368		0.2755	0.01787		0.2755	0.01105																	75.1	49.9904	975.153	100.031	1875.26	200.097	2775.36	299.876	5178.25	6.90356e-10			1913.92	7.21785e-10
0.276	0.00264		0.276	0.01784		0.276	0.01131																	75.2	49.9859	975.253	100.044	1875.36	199.963	2775.46	299.921	5184.27	6.87112e-10			1917.63	7.14713e-10
0.2765	0.00272		0.2765	0.01791		0.2765	0.01139																	75.3	49.9821	975.353	100.024	1875.46	200.008	2775.56	299.882	5190.3	6.83564e-10			1921.33	7.12758e-10
0.277	0.00394		0.277	0.01895		0.277	0.01211																	75.4	49.9821	975.453	99.9416	1875.56	199.912	2775.66	299.889	5196.33	6.86756e-10			1925.04	7.0783e-10
0.2775	0.00204		0.2775	0.01757		0.2775	0.01097																	75.5	49.9853	975.553	99.9798	1875.66	200.027	2775.76	299.87	5202.36	6.8462e-10			1928.75	6.88353e-10
0.278	0.00307		0.278	0.01796		0.278	0.01093																	75.6	49.9865	975.653	100.044	1875.76	200.02	2775.86	299.902	5208.39	6.83772e-10			1932.46	6.98755e-10
0.2785	0.00257		0.2785	0.01677		0.2785	0.0105																	75.7	49.9827	975.753	99.9989	1875.86	199.957	2775.96	299.933	5214.41	6.87232e-10			1936.16	6.99968e-10
0.279	0.00234		0.279	0.01668		0.279	0.01055																	75.8	49.9815	975.853	100.094	1875.96	200.014	2776.06	299.965	5220.44	6.86048e-10			1939.87	7.10015e-10
0.2795	0.00239		0.2795	0.01741		0.2795	0.01057																	75.9	49.9821	975.953	99.9989	1876.06	199.988	2776.16	299.857	5226.47	6.81392e-10			1943.58	6.92585e-10
0.28	0.00296		0.28	0.01766		0.28	0.01095																	76	49.9948	976.053	100.056	1876.16	200.154	2776.26	299.927	5232.5	6.8508e-10			1947.29	6.7913e-10
0.2805	0.00277		0.2805	0.01706		0.2805	0.01077																	76.1	49.9872	976.153	100.044	1876.26	200.001	2776.36	299.87	5238.52	6.85568e-10			1950.99	6.79915e-10
0.281	0.00252		0.281	0.01739		0.281	0.01063																	76.2	49.9859	976.253	99.9862	1876.36	200.039	2776.46	299.882	5244.55	6.8008e-10			1954.7	6.65128e-10
0.2815	0.00314		0.2815	0.01746		0.2815	0.01076																	76.3	49.9865	976.353	100.037	1876.46	199.995	2776.56	299.914	5250.58	6.7592e-10			1958.41	6.48698e-10
0.282	0.003		0.282	0.01711		0.282	0.01023																	76.4	49.984	976.453	100.005	1876.56	200.014	2776.66	299.908	5256.61	6.8136e-10			1962.12	6.64505e-10
0.2825	0.00267		0.2825	0.01707		0.2825	0.01086																	76.5	49.9815	976.553	99.9989	1876.66	200.02	2776.76	299.914	5262.63	6.74768e-10			1965.83	6.74553e-10
0.283	0.0028		0.283	0.01722		0.283	0.01019																	76.6	49.9865	976.653	99.9862	1876.76	199.995	2776.86	299.959	5268.66	6.75332e-10			1969.53	6.54455e-10
0.2835	0.00301		0.2835	0.01703		0.2835	0.01027																	76.7	49.9897	976.753	100.018	1876.86	200.014	2776.96	299.851	5274.69	6.7654e-10			1973.24	6.4848e-10
0.284	0.00276		0.284	0.01623		0.284	0.01037																	76.8	49.9929	976.853	100.056	1876.96	199.982	2777.06	299.851	5280.72	6.76232e-10			1976.95	6.40263e-10
0.2845	0.00296		0.2845	0.01604		0.2845	0.01048																	76.9	49.9891	976.953	99.9735	1877.06	200.014	2777.16	299.997	5286.75	6.75272e-10			1980.66	6.25118e-10
0.285	0.00215		0.285	0.01589		0.285	0.00957																	77	49.9827	977.053	100.05	1877.16	200.033	2777.26	299.908	5292.77	6.73744e-10			1984.37	6.29925e-10
0.2855	0.0026		0.2855	0.01667		0.2855	0.01018																	77.1	49.9827	977.153	99.9798	1877.26	199.982	2777.36	299.908	5298.8	6.75796e-10			1988.07	6.26878e-10
0.286	0.00254		0.286	0.01511		0.286	0.00955																	77.2	49.9904	977.253	100.005	1877.36	200.014	2777.46	299.927	5304.83	6.70152e-10			1991.78	6.09543e-10
0.2865	0.00239		0.2865	0.01581		0.2865	0.00985																	77.3	49.9904	977.353	100.037	1877.46	199.982	2777.56	299.895	5310.86	6.71364e-10			1995.49	6.19898e-10
0.287	0.00262		0.287	0.01543		0.287	0.01008																	77.4	49.9878	977.453	100.044	1877.56	200.001	2777.66	299.908	5316.88	6.69336e-10			1999.19	6.12515e-10
0.2875	0.00192		0.2875	0.01472		0.2875	0.00939																	77.5	49.9878	977.553	100.037	1877.66	199.995	2777.76	300.01	5322.91	6.68572e-10			2002.9	6.1737e-10
0.288	0.00267		0.288	0.01628		0.288	0.00942																	77.6	49.9865	977.653	99.9798	1877.76	200.008	2777.86	299.908	5328.94	6.70772e-10			2006.61	6.25753e-10
0.2885	0.00238		0.2885	0.01574		0.2885	0.00935																	77.7	49.9885	977.753	99.9798	1877.86	199.969	2777.96	299.895	5334.97	6.66576e-10			2010.32	6.2944e-10
0.289	0.00272		0.289	0.01467		0.289	0.0094																	77.8	49.9853	977.853	100.018	1877.96	199.944	2778.06	299.876	5340.99	6.6558e-10			2014.03	6.14393e-10
0.2895	0.00272		0.2895	0.0152		0.2895	0.00937																	77.9	49.9764	977.953	99.9989	1878.06	200.008	2778.16	299.895	5347.02	6.6744e-10			2017.73	5.97985e-10
0.29	0.00171		0.29	0.01524		0.29	0.00912																	78	49.9821	978.053	100.056	1878.16	200.052	2778.26	299.94	5353.05	6.63472e-10			2021.44	5.927e-10
0.2905	0.00234		0.2905	0.01541		0.2905	0.00911																	78.1	49.9865	978.153	99.9416	1878.26	200.033	2778.36	299.851	5359.98	6.61216e-10			2025.15	5.85745e-10
0.291	0.00297		0.291	0.01452		0.291	0.00897																	78.2	49.984	978.253	100.024	1878.36	200.078	2778.46	299.806	5366.21	6.39768e-10			2028.86	5.86648e-10
0.2915	0.00298		0.2915	0.01521		0.2915	0.00937																	78.3	49.9865	978.353	99.9416	1878.46	200.02	2778.56	299.914	5373.14	5.95488e-10			2032.57	5.7586e-10
0.292	0.00241		0.292	0.01473		0.292	0.00969																	78.4	49.9904	978.453	100.005	1878.56	199.969	2778.66	299.946	5379.16	5.3564e-10			2036.27	5.776e-10
0.2925	0.00252		0.2925	0.01487		0.2925	0.00913																	78.5	49.9853	978.553	99.9416	1878.66	200.027	2778.76	299.927	5385.19	4.8828e-10			2039.98	5.76623e-10
0.293	0.00289		0.293	0.01331		0.293	0.00843																	78.6	49.9821	978.653	100.018	1878.76	200.014	2778.86	299.902	5391.22	4.51244e-10			2043.69	5.75478e-10
0.2935	0.0022		0.2935	0.01477		0.2935	0.00848																	78.7	49.9929	978.753	99.9671	1878.86	200.02	2778.96	299.895	5397.25	4.5002e-10			2047.39	5.67975e-10
0.294	0.00216		0.294	0.01493		0.294	0.00891																	78.8	49.9776	978.853	99.9798	1878.96	200.014	2779.06	299.94	5403.27	1.93708e-10			2051.1	5.57118e-10
0.2945	0.00254		0.2945	0.01475		0.2945	0.00886																	78.9	49.9789	978.953	100.069	1879.06	200.001	2779.16	299.927	5411.1	-2.17222e-10			2054.81	5.51425e-10
0.295	0.00195		0.295	0.0136		0.295	0.0089																	79	49.9916	979.053	100.056	1879.16	200.065	2779.26	299.902	5419.56	-2.20662e-10			2058.52	5.51163e-10
0.2955	0.00318		0.2955	0.01458		0.2955	0.00895																	79.1	49.9821	979.153	100.044	1879.26	200.001	2779.36	299.927	5428.38	-2.22298e-10			2062.23	5.63255e-10
0.296	0.00224		0.296	0.01394		0.296	0.0084																	79.2	49.9802	979.253	100.069	1879.36	200.046	2779.46	299.889	5432.59	-2.23539e-10			2065.93	5.50848e-10
0.2965	0.00258		0.2965	0.01373		0.2965	0.00847																	79.3	49.9827	979.353	100.05	1879.46	199.957	2779.56	299.914	5436.79	-2.23984e-10			2069.64	5.61803e-10
0.297	0.00237		0.297	0.01364		0.297	0.00868																	79.4	49.9885	979.453	99.9926	1879.56	199.957	2779.66	299.876	5441	-2.24818e-10			2073.35	5.60468e-10
0.2975	0.00201		0.2975	0.01456		0.2975	0.00837																	79.5	49.9853	979.553	99.9798	1879.66	199.976	2779.76	299.825	5445.21	-2.25658e-10			2077.06	5.55275e-10
0.298	0.00243		0.298	0.01408		0.298	0.00865																	79.6	49.9846	979.653	99.9098	1879.76	200.039	2779.86	299.844	5449.42	-2.2633e-10			2080.76	5.35343e-10
0.2985	0.00232		0.2985	0.01367		0.2985	0.00823																	79.7	49.9853	979.753	99.9162	1879.86	200.078	2779.96	299.895	5453.62	-2.27175e-10			2084.47	5.292e-10
0.299	0.00261		0.299	0.01365		0.299	0.00859																	79.8	49.9802	979.853	100.056	1879.96	199.995	2780.06	299.819	5457.83	-2.2804e-10			2088.18	5.21748e-10
0.2995	0.00214		0.2995	0.01318		0.2995	0.00767																	79.9	49.9865	979.953	100.056	1880.06	200.097	2780.16	299.914	5462.04	-2.28769e-10			2091.89	5.16818e-10
0.3	0.00205		0.3	0.01314		0.3	0.00815																	80	49.9872	980.053	99.9735	1880.16	200.001	2780.26	299.946	5467.25	-2.29685e-10			2095.59	4.92148e-10
0.3005	0.00249		0.3005	0.01332		0.3005	0.00828																	80.1	49.9897	980.153	99.948	1880.26	199.995	2780.36	299.908	5471.56	-2.30433e-10			2099.3	4.716e-10
0.301	0.00291		0.301	0.01361		0.301	0.00836																	80.2	49.9885	980.253	100.018	1880.36	200.001	2780.46	299.838	5475.86	-2.31156e-10			2103.01	4.461e-10
0.3015	0.00214		0.3015	0.01318		0.3015	0.00816																	80.3	49.9821	980.353	99.948	1880.46	199.988	2780.56	299.908	5480.17	-2.31979e-10			2106.72	4.27883e-10
0.302	0.00255		0.302	0.01333		0.302	0.00832																	80.4	49.9885	980.453	99.9607	1880.56	200.033	2780.66	299.933	5484.48	-2.32665e-10			2110.43	4.16833e-10
0.3025	0.00205		0.3025	0.01341		0.3025	0.00824																	80.5	49.9834	980.553	99.9926	1880.66	199.874	2780.76	299.857	5488.79	-2.33673e-10			2114.13	3.9114e-10
0.303	0.00182		0.303	0.01184		0.303	0.00727																	80.6	49.9878	980.653	100.037	1880.76	199.982	2780.86	299.876	5493.1	-2.3412e-10			2117.84	3.78308e-10
0.3035	0.00222		0.3035	0.01314		0.3035	0.00814																	80.7	49.9916	980.753	99.9671	1880.86	200.122	2780.96	299.959	5497.4	-2.34872e-10			2121.55	3.56305e-10
0.304	0.00334		0.304	0.01291		0.304	0.00868																	80.8	49.9853	980.853	99.9926	1880.96	199.976	2781.06	299.8	5501.71	-2.35804e-10			2125.26	3.32923e-10
0.3045	0.00215		0.3045	0.01173		0.3045	0.00813																	80.9	49.9904	980.953	99.9162	1881.06	199.925	2781.16	299.952	5506.02	-2.36482e-10			2128.97	3.24445e-10
0.305	0.00249		0.305	0.01256		0.305	0.00816																	81	49.984	981.053	99.9353	1881.16	200.027	2781.26	299.991	5510.33	-2.37112e-10			2132.67	3.01945e-10
0.3055	0.0014		0.3055	0.01252		0.3055	0.00786																	81.1	49.9916	981.153	99.9798	1881.26	200.008	2781.36	299.889	5514.63	-2.37998e-10			2136.38	2.84898e-10
0.306	0.00168		0.306	0.01227		0.306	0.00738																	81.2	49.9821	981.253	99.9671	1881.36	200.001	2781.46	299.889	5518.94	-2.38993e-10			2140.09	2.78895e-10
0.3065	0.00243		0.3065	0.01291		0.3065	0.00815																	81.3	49.9872	981.353	100.005	1881.46	200.008	2781.56	299.965	5523.25	-2.39421e-10			2143.8	2.63178e-10
0.307	0.00257		0.307	0.01353		0.307	0.00804																	81.4	49.9776	981.453	99.9926	1881.56	200.008	2781.66	299.959	5527.56	-2.4047e-10			2147.5	2.57535e-10
0.3075	0.00188		0.3075	0.0119		0.3075	0.00763																	81.5	49.977	981.553	99.9989	1881.66	200.027	2781.76	299.933	5531.86	-2.41188e-10			2151.21	2.32842e-10
0.308	0.00171		0.308	0.01192		0.308	0.00764																	81.6	49.9821	981.653	99.9989	1881.76	199.982	2781.86	299.895	5536.17	-2.42091e-10			2154.92	2.34865e-10
0.3085	0.00314		0.3085	0.01264		0.3085	0.00826																	81.7	49.9802	981.753	100.018	1881.86	200.008	2781.96	299.946	5540.48	-2.42658e-10			2158.63	2.24746e-10
0.309	0.00193		0.309	0.01214		0.309	0.00759																	81.8	49.9904	981.853	100.012	1881.96	199.969	2782.06	299.952	5544.79	-2.4344e-10			2162.33	2.10696e-10
0.3095	0.00137		0.3095	0.01181		0.3095	0.007																	81.9	49.9834	981.953	100.005	1882.06	200.065	2782.16	299.94	5549.1	-2.44336e-10			2166.04	2.00932e-10
0.31	0.00203		0.31	0.01269		0.31	0.0076																	82	49.9885	982.053	100.024	1882.16	200.039	2782.26	299.946	5553.4	-2.45013e-10			2169.75	1.90338e-10
0.3105	0.00158		0.3105	0.01187		0.3105	0.0071																	82.1	49.9878	982.153	100.044	1882.26	200.033	2782.36	299.87	5557.71	-2.45577e-10			2173.46	1.87121e-10
0.311	0.00128		0.311	0.01045		0.311	0.00684																	82.2	49.9783	982.253	99.9544	1882.36	199.938	2782.46	299.94	5562.02	-2.46194e-10			2177.16	1.69144e-10
0.3115	0.00234		0.3115	0.0124		0.3115	0.00773																	82.3	49.984	982.353	100.018	1882.46	200.027	2782.56	299.87	5566.33	-2.47365e-10			2180.87	1.57832e-10
0.312	0.0025		0.312	0.01252		0.312	0.00779																	82.4	49.9827	982.453	100.018	1882.56	199.995	2782.66	299.959	5570.63	-2.47842e-10			2184.58	1.55165e-10
0.3125	0.00192		0.3125	0.01116		0.3125	0.00698																	82.5	49.9865	982.553	99.9989	1882.66	200.014	2782.76	299.902	5574.94	-2.48781e-10			2188.29	1.38378e-10
0.313	0.00263		0.313	0.01132		0.313	0.00715																	82.6	49.9821	982.653	100.05	1882.76	200.008	2782.86	299.914	5579.25	-2.49435e-10			2192	1.30114e-10
0.3135	0.00174		0.3135	0.01196		0.3135	0.00713																	82.7	49.9878	982.753	100.037	1882.86	200.039	2782.96	299.844	5583.56	-2.50319e-10			2195.7	1.25114e-10
0.314	0.00177		0.314	0.01082		0.314	0.00705																	82.8	49.9859	982.853	99.9353	1882.96	200.001	2783.06	299.94	5587.86	-2.51016e-10			2199.41	1.17755e-10
0.3145	0.00138		0.3145	0.01083		0.3145	0.00676																	82.9	49.9948	982.953	99.9798	1883.06	200.027	2783.16	299.889	5592.17	-2.51318e-10			2203.12	1.2049e-10
0.315	0.00272		0.315	0.01177		0.315	0.00724																	83	49.9834	983.053	100.044	1883.16	199.944	2783.26	299.908	5596.48	-2.52523e-10			2206.83	1.09204e-10
0.3155	0.00195		0.3155	0.01111		0.3155	0.00734																	83.1	49.9885	983.153	100.012	1883.26	200.065	2783.36	299.844	5600.79	-2.53236e-10			2210.53	9.70365e-11
0.316	0.00167		0.316	0.01048		0.316	0.00661																	83.2	49.9846	983.253	99.9671	1883.36	199.982	2783.46	299.851	5605.1	-2.53899e-10			2214.24	9.98695e-11
0.3165	0.00158		0.3165	0.01182		0.3165	0.00714																	83.3	49.9859	983.353	99.9926	1883.46	200.02	2783.56	299.946	5609.4	-2.54618e-10			2217.95	8.97003e-11
0.317	0.00204		0.317	0.01119		0.317	0.00678																	83.4	49.9808	983.453	100.063	1883.56	200.008	2783.66	299.921	5614.61	-2.55738e-10			2221.66	8.17708e-11
0.3175	0.00274		0.3175	0.01109		0.3175	0.00801																	83.5	49.9853	983.553	100.005	1883.66	200.039	2783.76	299.927	5619.12	-2.56412e-10			2225.36	7.90538e-11
0.318	0.0026		0.318	0.01083		0.318	0.00725																	83.6	49.9802	983.653	100.005	1883.76	200.02	2783.86	299.882	5623.63	-2.5717e-10			2229.07	6.85768e-11
0.3185	0.00264		0.3185	0.01119		0.3185	0.00759																	83.7	49.9853	983.753	100.05	1883.86	200.027	2783.96	299.965	5628.14	-2.57713e-10			2232.78	6.7885e-11
0.319	0.00171		0.319	0.01019		0.319	0.00666																	83.8	49.9834	983.853	100.018	1883.96	200.001	2784.06	299.882	5632.64	-2.58623e-10			2236.49	6.45505e-11
0.3195	0.0025		0.3195	0.01164		0.3195	0.0072																	83.9	49.9827	983.953	100.018	1884.06	200.059	2784.16	299.882	5637.15	-2.59378e-10			2241.1	5.38045e-11
0.32	0.00226		0.32	0.01083		0.32	0.00681																	84	49.9897	984.053	99.9607	1884.16	200.014	2784.26	299.908	5641.66	-2.60214e-10			2245.01	5.35068e-11
0.3205	0.00134		0.3205	0.01085		0.3205	0.00668																	84.1	49.9802	984.153	99.9225	1884.26	199.988	2784.36	299.882	5646.17	-2.60912e-10			2248.91	4.20438e-11
0.321	0.00198		0.321	0.01071		0.321	0.00675																	84.2	49.9904	984.253	100.012	1884.36	199.995	2784.46	299.851	5650.68	-2.61692e-10			2252.82	5.0081e-11
0.3215	0.00216		0.3215	0.01071		0.3215	0.00683																	84.3	49.9904	984.353	99.9798	1884.46	200.02	2784.56	299.902	5655.18	-2.62505e-10			2256.73	4.6998e-11
0.322	0.00213		0.322	0.01117		0.322	0.0067																	84.4	49.9776	984.453	100.018	1884.56	200.052	2784.66	299.927	5659.69	-2.63432e-10			2260.64	4.09378e-11
0.3225	0.0011		0.3225	0.01023		0.3225	0.00631																	84.5	49.9744	984.553	100.024	1884.66	200.039	2784.76	299.902	5664.2	-2.64245e-10			2264.54	3.43548e-11
0.323	0.00179		0.323	0.00997		0.323	0.00638																	84.6	49.9821	984.653	100.012	1884.76	200.014	2784.86	299.914	5668.71	-2.64912e-10			2268.45	3.1917e-11
0.3235	0.002		0.3235	0.01026		0.3235	0.00627																	84.7	49.984	984.753	99.9862	1884.86	199.944	2784.96	299.94	5673.21	-2.65711e-10			2272.36	2.29542e-11
0.324	0.00172		0.324	0.01109		0.324	0.00678																	84.8	49.9827	984.853	100.037	1884.96	199.995	2785.06	299.94	5677.72	-2.66636e-10			2276.27	2.60363e-11
0.3245	0.00195		0.3245	0.01072		0.3245	0.00657																	84.9	49.9891	984.953	99.9544	1885.06	199.969	2785.16	299.876	5682.23	-2.67102e-10			2280.18	2.7526e-11
0.325	0.00201		0.325	0.01019		0.325	0.00673																	85	49.9865	985.053	99.9862	1885.16	199.988	2785.26	299.972	5686.74	-2.68059e-10			2284.08	1.98256e-11
0.3255	0.00171		0.3255	0.01016		0.3255	0.00667																	85.1	49.9859	985.153	99.9926	1885.26	200.039	2785.36	299.933	5691.24	-2.68796e-10			2287.99	1.65752e-11
0.326	0.00253		0.326	0.01089		0.326	0.00675																	85.2	49.9827	985.253	100.031	1885.36	200.052	2785.46	299.921	5695.75	-2.69585e-10			2291.9	1.27548e-11
0.3265	0.00221		0.3265	0.00938		0.3265	0.00589																	85.3	49.977	985.353	100.012	1885.46	199.988	2785.56	299.927	5700.26	-2.703e-10			2295.81	1.30295e-11
0.327	0.00168		0.327	0.01		0.327	0.00619																	85.4	49.9885	985.453	99.9798	1885.56	200.027	2785.66	299.965	5704.77	-2.71261e-10			2299.71	1.01367e-11
0.3275	0.00185		0.3275	0.01029		0.3275	0.00648																	85.5	49.9891	985.553	100.024	1885.66	199.995	2785.76	299.863	5709.28	-2.72004e-10			2303.62	9.86375e-12
0.328	0.00215		0.328	0.0108		0.328	0.00672																	85.6	49.9935	985.653	100.012	1885.76	200.027	2785.86	299.933	5713.78	-2.72623e-10			2307.53	8.1159e-12
0.3285	0.00165		0.3285	0.00899		0.3285	0.0059																	85.7	49.9853	985.753	100.037	1885.86	200.039	2785.96	299.831	5718.29	-2.73636e-10			2311.44	6.10308e-12
0.329	0.00151		0.329	0.00934		0.329	0.00582																	85.8	49.9885	985.853	100.031	1885.96	200.046	2786.06	299.946	5722.8	-2.74242e-10			2315.34	6.95018e-12
0.3295	0.00141		0.3295	0.00998		0.3295	0.00607																	85.9	49.9808	985.953	99.9862	1886.06	199.95	2786.16	299.984	5727.31	-2.75245e-10			2319.25	2.15233e-12
0.33	0.0009		0.33	0.00996		0.33	0.00588																	86	49.9834	986.053	99.9862	1886.16	199.944	2786.26	299.978	5731.81	-2.7584e-10			2323.16	-1.45301e-12
0.3305	0.00209		0.3305	0.01058		0.3305	0.00605																	86.1	49.9802	986.153	99.9862	1886.26	200.008	2786.36	299.857	5736.32	-2.76549e-10			2327.07	5.74908e-12
0.331	0.00157		0.331	0.00964		0.331	0.00584																	86.2	49.9872	986.253	100.044	1886.36	200.027	2786.46	299.997	5740.83	-2.77428e-10			2330.97	-5.76125e-12
0.3315	0.00189		0.3315	0.00998		0.3315	0.00646																	86.3	49.9904	986.353	99.9798	1886.46	199.969	2786.56	299.895	5745.34	-2.7816e-10			2334.88	-2.8441e-12
0.332	0.00231		0.332	0.0101		0.332	0.00658																	86.4	49.9846	986.453	99.9926	1886.56	199.982	2786.66	299.972	5749.85	-2.78784e-10			2338.79	-9.99693e-12
0.3325	0.00188		0.3325	0.0099		0.3325	0.00597																	86.5	49.9872	986.553	100.012	1886.66	200.014	2786.76	299.997	5754.35	-2.79618e-10			2342.7	-1.41274e-11
0.333	0.00212		0.333	0.01034		0.333	0.00674																	86.6	49.9916	986.653	99.9989	1886.76	199.988	2786.86	299.991	5758.86	-2.8058e-10			2346.61	-9.82768e-12
0.3335	0.00163		0.3335	0.00906		0.3335	0.00578																	86.7	49.9846	986.753	99.9989	1886.86	199.988	2786.96	299.895	5763.37	-2.81424e-10			2350.51	-6.6114e-12
0.334	0.00196		0.334	0.01056		0.334	0.00596																	86.8	49.9808	986.853	99.9862	1886.96	199.95	2787.06	299.895	5767.88	-2.82033e-10			2354.42	-5.5285e-12
0.3345	0.00142		0.3345	0.00993		0.3345	0.0063																	86.9	49.9865	986.953	100.024	1887.06	199.995	2787.16	299.921	5772.38	-2.8301e-10			2358.33	-8.97063e-12
0.335	0.00094		0.335	0.00885		0.335	0.00542																	87	49.9808	987.053	99.9735	1887.16	199.957	2787.26	299.902	5776.89	-2.83506e-10			2362.24	-8.98273e-12
0.3355	0.00238		0.3355	0.01004		0.3355	0.00674																	87.1	49.9916	987.153	100.005	1887.26	200.059	2787.36	299.876	5781.4	-2.84578e-10			2366.14	-1.11373e-11
0.336	0.00207		0.336	0.00883		0.336	0.00581																	87.2	49.9827	987.253	99.9926	1887.36	199.995	2787.46	299.921	5785.91	-2.85153e-10			2370.05	-1.2697e-11
0.3365	0.00125		0.3365	0.00942		0.3365	0.00606																	87.3	49.9872	987.353	100.024	1887.46	199.995	2787.56	299.952	5790.41	-2.86112e-10			2373.96	-1.14241e-11
0.337	0.00115		0.337	0.00922		0.337	0.00554																	87.4	49.9815	987.453	99.9671	1887.56	200.008	2787.66	299.914	5794.92	-2.868e-10			2377.87	-1.14837e-11
0.3375	0.00187		0.3375	0.00911		0.3375	0.00569																	87.5	49.9815	987.553	99.9607	1887.66	200.001	2787.76	299.908	5799.43	-2.87573e-10			2381.78	-1.19483e-11
0.338	0.00192		0.338	0.00957		0.338	0.00628																	87.6	49.9878	987.653	99.9289	1887.76	199.963	2787.86	299.927	5803.94	-2.88143e-10			2385.68	-1.44854e-11
0.3385	0.00262		0.3385	0.00943		0.3385	0.00629																	87.7	49.9942	987.753	99.9989	1887.86	200.008	2787.96	299.844	5808.45	-2.8918e-10			2389.59	-1.3545e-11
0.339	0.00129		0.339	0.00958		0.339	0.00567																	87.8	49.9808	987.853	99.9798	1887.96	199.982	2788.06	299.952	5812.95	-2.89922e-10			2393.5	-1.04621e-11
0.3395	0.00156		0.3395	0.00895		0.3395	0.00561																	87.9	49.9878	987.953	100.005	1888.06	199.976	2788.16	299.965	5817.46	-2.90736e-10			2397.41	-1.49742e-11
0.34	0.00148		0.34	0.00916		0.34	0.00584																	88	49.9725	988.053	99.9989	1888.16	199.982	2788.26	299.984	5821.97	-2.91558e-10			2401.31	-3.32135e-12
0.3405	0.00141		0.3405	0.00933		0.3405	0.00567																	88.1	49.9815	988.153	99.9926	1888.26	199.957	2788.36	299.94	5826.48	-2.92291e-10			2405.22	-1.39535e-11
0.341	0.00228		0.341	0.00968		0.341	0.00592																	88.2	49.9872	988.253	100.044	1888.36	199.988	2788.46	299.876	5830.98	-2.93203e-10			2409.13	-1.06781e-11
0.3415	0.00181		0.3415	0.00892		0.3415	0.00534																	88.3	49.9834	988.353	99.9798	1888.46	199.963	2788.56	299.87	5835.49	-2.93922e-10			2413.04	-1.47877e-11
0.342	0.00221		0.342	0.00911		0.342	0.00578																	88.4	49.9872	988.453	99.9544	1888.56	200.033	2788.66	299.908	5840	-2.9464e-10			2416.95	-1.66098e-11
0.3425	0.00087		0.3425	0.00895		0.3425	0.00507																	88.5	49.9897	988.553	99.9162	1888.66	200.109	2788.76	299.946	5844.51	-2.95477e-10			2420.85	-1.53844e-11
0.343	0.00198		0.343	0.0086		0.343	0.00538																	88.6	49.9878	988.653	100.031	1888.76	200.039	2788.86	299.863	5849.02	-2.9633e-10			2424.76	-1.38015e-11
0.3435	0.00117		0.3435	0.00893		0.3435	0.00524																	88.7	49.9878	988.753	99.9544	1888.86	200.033	2788.96	299.889	5853.52	-2.97033e-10			2428.67	-1.02411e-11
0.344	0.0012		0.344	0.00875		0.344	0.00486																	88.8	49.9821	988.853	99.9926	1888.96	199.995	2789.06	299.984	5858.03	-2.97714e-10			2432.58	-1.16832e-11
0.3445	0.00138		0.3445	0.00851		0.3445	0.00508																	88.9	49.9808	988.953	100.056	1889.06	199.957	2789.16	299.965	5862.54	-2.98686e-10			2436.48	-1.50529e-11
0.345	0.00133		0.345	0.00761		0.345	0.00515																	89	49.9815	989.053	100.012	1889.16	200.039	2789.26	299.889	5867.05	-2.99388e-10			2440.39	-9.84995e-12
0.3455	0.00168		0.3455	0.00797		0.3455	0.00516																	89.1	49.9776	989.153	100.005	1889.26	200.027	2789.36	299.972	5871.55	-3.00055e-10			2444.3	-1.56721e-11
0.346	0.00186		0.346	0.00792		0.346	0.00508																	89.2	49.9885	989.253	99.9798	1889.36	200.02	2789.46	299.952	5876.06	-3.00915e-10			2448.21	-1.61842e-11
0.3465	0.00094		0.3465	0.00806		0.3465	0.00472																	89.3	49.9891	989.353	99.9926	1889.46	199.957	2789.56	299.94	5880.57	-3.016e-10			2452.11	-2.40313e-11
0.347	0.00263		0.347	0.00806		0.347	0.00551																	89.4	49.9891	989.453	100.056	1889.56	199.95	2789.66	299.87	5885.08	-3.02427e-10			2456.02	3.45663e-12
0.3475	0.00179		0.3475	0.0078		0.3475	0.0054																	89.5	49.9872	989.553	99.9989	1889.66	200.084	2789.76	299.959	5889.59	-3.03274e-10			2459.93	1.6017e-11
0.348	0.00167		0.348	0.00788		0.348	0.00487																	89.6	49.9916	989.653	100.044	1889.76	199.957	2789.86	299.997	5894.09	-3.03966e-10			2463.84	2.10024e-11
0.3485	0.00149		0.3485	0.00829		0.3485	0.0055																	89.7	49.9865	989.753	100.05	1889.86	200.059	2789.96	299.927	5898.6	-3.04598e-10			2467.75	2.13253e-11
0.349	0.00111		0.349	0.00903		0.349	0.00534																	89.8	49.9878	989.853	99.9926	1889.96	200.001	2790.06	299.838	5903.11	-3.05046e-10			2471.65	2.45982e-11
0.3495	0.00195		0.3495	0.00826		0.3495	0.00516																	89.9	49.9853	989.953	100.005	1890.06	199.982	2790.16	299.933	5907.62	3.90099e-10			2475.56	2.7751e-11
0.35	0.00204		0.35	0.00871		0.35	0.00531																	90	49.9853	990.053	99.9862	1890.16	200.008	2790.26	299.927	5928.29	3.28339e-10			2479.47	2.4239e-11
0.351	0.00119		0.351	0.00757		0.351	0.00466																	90.1	49.9834	990.153	99.9989	1890.26	200.027	2790.36	299.908	5937.33	2.75743e-10			2483.38	2.39644e-11
0.352	0.00115		0.352	0.00828		0.352	0.00517																	90.2	49.984	990.253	99.9671	1890.36	200.008	2790.46	299.902	5946.36	2.27296e-10			2487.28	1.89773e-11
0.353	0.00148		0.353	0.00739		0.353	0.00485																	90.3	49.991	990.353	100.024	1890.46	200.001	2790.56	299.946	5955.4	1.86392e-10			2491.19	1.94877e-11
0.354	0.00185		0.354	0.00794		0.354	0.00487																	90.4	49.9872	990.453	99.9798	1890.56	199.982	2790.66	299.959	5964.44	1.51469e-10			2495.1	1.99281e-11
0.355	0.00141		0.355	0.00773		0.355	0.00463																	90.5	49.977	990.553	100.063	1890.66	200.014	2790.76	299.978	5973.48	1.16165e-10			2499.01	1.7011e-11
0.356	0.00197		0.356	0.00732		0.356	0.00467																	90.6	49.9815	990.653	99.9926	1890.76	200.103	2790.86	299.959	5982.52	8.33736e-11			2502.91	2.50213e-11
0.357	0.00165		0.357	0.00802		0.357	0.00497																	90.7	49.9789	990.753	100.005	1890.86	200.033	2790.96	299.952	5992.45	4.98812e-11			2506.82	4.38193e-11
0.358	0.00173		0.358	0.00777		0.358	0.00486																	90.8	49.9846	990.853	99.9926	1890.96	200.071	2791.06	299.895	6001.9	0			2510.73	6.1472e-11
0.359	0.00102		0.359	0.00743		0.359	0.00445																	90.9	49.9865	990.953	100.063	1891.06	200.039	2791.16	299.991					2514.64	6.7555e-11
0.36	0.00131		0.36	0.00707		0.36	0.00453																	91	49.9954	991.053	99.9798	1891.16	199.963	2791.26	299.908					2518.55	6.74255e-11
0.361	0.00192		0.361	0.00813		0.361	0.00491																	91.1	49.977	991.153	99.9162	1891.26	199.988	2791.36	299.914					2522.45	7.32683e-11
0.362	0.00193		0.362	0.00752		0.362	0.00482																	91.2	49.9885	991.253	99.9671	1891.36	200.027	2791.46	299.882					2526.36	7.13038e-11
0.363	0.00121		0.363	0.00737		0.363	0.00452																	91.3	49.9808	991.353	99.9862	1891.46	199.969	2791.56	299.914					2530.27	6.9364e-11
0.364	0.00189		0.364	0.00744		0.364	0.00475																	91.4	49.9904	991.453	100.018	1891.56	199.963	2791.66	299.831					2534.18	5.78745e-11
0.365	0.00088		0.365	0.00674		0.365	0.00426																	91.5	49.9776	991.553	100.024	1891.66	199.995	2791.76	299.902					2538.09	6.85523e-11
0.366	0.00159		0.366	0.00758		0.366	0.00449																	91.6	49.9897	991.653	99.9607	1891.76	200.078	2791.86	299.914					2541.99	5.81103e-11
0.367	0.00187		0.367	0.00747		0.367	0.00447																	91.7	49.9846	991.753	99.948	1891.86	200.008	2791.96	299.921					2545.9	6.49805e-11
0.368	0.00214		0.368	0.00699		0.368	0.00451																	91.8	49.9834	991.853	100.044	1891.96	199.957	2792.06	299.927					2549.81	5.0776e-11
0.369	0.00162		0.369	0.00774		0.369	0.0047																	91.9	49.9827	991.953	100.012	1892.06	199.969	2792.16	299.87					2553.72	5.5669e-11
0.37	0.00152		0.37	0.00677		0.37	0.0044																	92	49.9891	992.053	99.9862	1892.16	200.039	2792.26	299.997					2557.62	5.08468e-11
0.371	0.00109		0.371	0.00659		0.371	0.00399																	92.1	49.9815	992.153	100.012	1892.26	199.918	2792.36	299.927					2561.53	4.37398e-11
0.372	0.00095		0.372	0.00619		0.372	0.00376																	92.2	49.9802	992.253	99.9353	1892.36	199.995	2792.46	299.94					2565.44	4.80125e-11
0.373	0.00113		0.373	0.00646		0.373	0.00402																	92.3	49.9942	992.353	100.018	1892.46	199.995	2792.56	299.959					2569.35	4.2643e-11
0.374	0.00137		0.374	0.00646		0.374	0.00396																	92.4	49.9853	992.453	100.018	1892.56	199.995	2792.66	299.952					2573.25	4.32258e-11
0.375	0.00142		0.375	0.0068		0.375	0.00446																	92.5	49.9923	992.553	99.9926	1892.66	200.027	2792.76	299.952					2577.16	4.27613e-11
0.376	0.00144		0.376	0.00614		0.376	0.00396																	92.6	49.9846	992.653	99.9735	1892.76	200.071	2792.86	299.997					2581.07	3.61765e-11
0.377	0.00061		0.377	0.00601		0.377	0.00375																	92.7	49.9795	992.753	100.005	1892.86	200.071	2792.96	299.902					2584.98	3.5402e-11
0.378	0.00141		0.378	0.00645		0.378	0.00409																	92.8	49.9808	992.853	100.012	1892.96	199.976	2793.06	299.851					2588.89	3.3985e-11
0.379	0.00135		0.379	0.00577		0.379	0.00395																	92.9	49.9872	992.953	100.031	1893.06	199.982	2793.16	299.895					2592.79	3.24253e-11
0.38	0.00201		0.38	0.0063		0.38	0.00418																	93	49.9815	993.053	99.9989	1893.16	199.976	2793.26	299.94					2596.7	3.46758e-11
0.381	0.00142		0.381	0.00579		0.381	0.00388																	93.1	49.9904	993.153	100.069	1893.26	199.982	2793.36	299.94					2600.61	2.65185e-11
0.382	0.00135		0.382	0.00617		0.382	0.00398																	93.2	49.9795	993.253	99.9671	1893.36	200.008	2793.46	299.965					2604.52	3.29115e-11
0.383	0.00079		0.383	0.00558		0.383	0.00359																	93.3	49.9859	993.353	100.005	1893.46	200.046	2793.56	299.844					2608.42	2.96143e-11
0.384	0.00162		0.384	0.0065		0.384	0.00394																	93.4	49.9815	993.453	100.044	1893.56	200.059	2793.66	299.838					2612.33	2.98873e-11
0.385	0.00169		0.385	0.00588		0.385	0.00393																	93.5	49.984	993.553	99.9862	1893.66	200.014	2793.76	299.965					2616.24	2.42551e-11
0.386	0.001		0.386	0.00541		0.386	0.00356																	93.6	49.9872	993.653	99.9735	1893.76	200.001	2793.86	299.908					2620.15	2.47905e-11
0.387	0.00139		0.387	0.00549		0.387	0.00376																	93.7	49.9827	993.753	100.012	1893.86	199.976	2793.96	299.965					2624.05	1.80159e-11
0.388	0.00124		0.388	0.00593		0.388	0.00374																	93.8	49.9815	993.853	99.9735	1893.96	199.969	2794.06	299.914					2627.96	2.08138e-11
0.389	0.00122		0.389	0.00534		0.389	0.00349																	93.9	49.9808	993.953	99.9798	1894.06	200.039	2794.16	299.972					2631.87	2.06342e-11
0.39	0.00149		0.39	0.00633		0.39	0.004																	94	49.9891	994.053	99.9989	1894.16	199.944	2794.26	299.863					2635.78	2.18596e-11
0.391	0.00148		0.391	0.00571		0.391	0.00359																	94.1	49.9808	994.153	99.9926	1894.26	199.988	2794.36	299.851					2639.68	1.4705e-11
0.392	0.00161		0.392	0.00622		0.392	0.00419																	94.2	49.9815	994.253	100.056	1894.36	200.039	2794.46	299.902					2643.59	2.03354e-11
0.393	0.00135		0.393	0.0057		0.393	0.00358																	94.3	49.9827	994.353	99.9989	1894.46	199.88	2794.56	299.902					2647.5	1.20133e-11
0.394	0.00137		0.394	0.00556		0.394	0.00358																	94.4	49.977	994.453	100.012	1894.56	199.988	2794.66	299.94					2651.41	2.05237e-11
0.395	0.00093		0.395	0.00536		0.395	0.00335																	94.5	49.9846	994.553	99.9862	1894.66	199.969	2794.76	299.927					2655.32	1.74165e-11
0.396	0.00136		0.396	0.00534		0.396	0.00323																	94.6	49.9859	994.653	100.063	1894.76	199.957	2794.86	299.895					2659.22	1.71194e-11
0.397	0.00082		0.397	0.00533		0.397	0.00339																	94.7	49.9846	994.753	99.9926	1894.86	199.995	2794.96	299.991					2663.13	1.98448e-11
0.398	0.00154		0.398	0.00522		0.398	0.00356																	94.8	49.9827	994.853	100.012	1894.96	200.008	2795.06	299.902					2667.04	1.98802e-11
0.399	0.00113		0.399	0.00564		0.399	0.00355																	94.9	49.9827	994.953	99.9989	1895.06	199.944	2795.16	299.876					2670.95	1.42231e-11
0.4	0.00135		0.4	0.0055		0.4	0.00355																	95	49.9795	995.053	100.069	1895.16	199.963	2795.26	299.902					2674.86	1.4591e-11
0.401	0.00135		0.401	0.00532		0.401	0.00349																	95.1	49.9815	995.153	100.05	1895.26	200.039	2795.36	299.857					2678.76	9.29388e-12
0.402	0.00108		0.402	0.0053		0.402	0.00333																	95.2	49.984	995.253	100.05	1895.36	200.027	2795.46	299.933					2682.67	1.02818e-11
0.403	0.00093		0.403	0.00496		0.403	0.00287																	95.3	49.9834	995.353	99.9926	1895.46	199.982	2795.56	299.927					2686.58	1.68872e-11
0.404	0.00131		0.404	0.00519		0.404	0.00341																	95.4	49.9827	995.453	100.044	1895.56	199.995	2795.66	299.889					2690.49	1.45901e-11
0.405	0.00084		0.405	0.00484		0.405	0.00362																	95.5	49.9821	995.553	99.9735	1895.66	199.982	2795.76	299.863					2694.39	2.28405e-11
0.406	0.00165		0.406	0.00512		0.406	0.00333																	95.6	49.9783	995.653	99.9926	1895.76	200.027	2795.86	299.844					2698.3	1.47541e-10
0.407	0.00144		0.407	0.00523		0.407	0.00348																	95.7	49.9942	995.753	100.044	1895.86	200.059	2795.96	299.895					2702.21	3.066e-10
0.408	0.0013		0.408	0.00499		0.408	0.00316																	95.8	49.9885	995.853	99.9289	1895.96	199.957	2796.06	299.876					2706.12	4.36733e-10
0.409	0.00126		0.409	0.0055		0.409	0.0033																	95.9	49.984	995.953	100.044	1896.06	199.995	2796.16	299.908					2710.02	5.19433e-10
0.41	0.00151		0.41	0.00478		0.41	0.00339																	96	49.9802	996.053	100.05	1896.16	200.014	2796.26	299.876					2713.93	5.97825e-10
0.411	0.00138		0.411	0.00452		0.411	0.00302																	96.1	49.9853	996.153	100.126	1896.26	199.969	2796.36	299.895					2717.84	6.4343e-10
0.412	0.00113		0.412	0.00463		0.412	0.00295																	96.2	49.9834	996.253	99.9671	1896.36	199.969	2796.46	299.902					2721.75	6.82323e-10
0.413	0.00143		0.413	0.00503		0.413	0.00303																	96.3	49.9808	996.353	99.9926	1896.46	199.995	2796.56	299.933					2726.36	7.26073e-10
0.414	0.001		0.414	0.00437		0.414	0.00292																	96.4	49.9789	996.453	99.9862	1896.56	200.033	2796.66	299.902					2730.06	7.43743e-10
0.415	0.00114		0.415	0.00467		0.415	0.00339																	96.5	49.9795	996.553	100.056	1896.66	199.969	2796.76	299.927					2733.77	7.6263e-10
0.416	0.00141		0.416	0.00475		0.416	0.0034																	96.6	49.9872	996.653	99.9989	1896.76	199.925	2796.86	299.844					2737.48	7.77515e-10
0.417	0.00121		0.417	0.00487		0.417	0.00324																	96.7	49.9872	996.753	100.044	1896.86	200.014	2796.96	299.997					2741.19	7.84093e-10
0.418	0.00124		0.418	0.00479		0.418	0.003																	96.8	49.9846	996.853	99.9798	1896.96	200.09	2797.06	299.972					2744.89	7.99238e-10
0.419	0.00138		0.419	0.00465		0.419	0.00342																	96.9	49.9853	996.953	100.024	1897.06	199.957	2797.16	299.838					2748.6	8.1653e-10
0.42	0.00155		0.42	0.00535		0.42	0.00326																	97	49.9853	997.053	99.9671	1897.16	200.078	2797.26	299.831					2752.31	8.15273e-10
0.421	0.0014		0.421	0.00437		0.421	0.00309																	97.1	49.9885	997.153	99.9989	1897.26	200.014	2797.36	299.984					2756.02	8.14873e-10
0.422	0.00099		0.422	0.00457		0.422	0.00299																	97.2	49.984	997.253	100.012	1897.36	200.059	2797.46	299.882					2759.73	8.30185e-10
0.423	0.00081		0.423	0.00436		0.423	0.00298																	97.3	49.9802	997.353	100.031	1897.46	200.008	2797.56	299.863					2763.43	8.37073e-10
0.424	0.0013		0.424	0.00457		0.424	0.00304																	97.4	49.9783	997.453	99.9353	1897.56	199.95	2797.66	299.889					2767.14	8.30123e-10
0.425	0.0014		0.425	0.00466		0.425	0.00285																	97.5	49.9897	997.553	99.9671	1897.66	200.078	2797.76	299.921					2770.85	8.25393e-10
0.426	0.00114		0.426	0.00418		0.426	0.00285																	97.6	49.9821	997.653	100.024	1897.76	200.001	2797.86	299.946					2774.56	8.25158e-10
0.427	0.00103		0.427	0.0041		0.427	0.00279																	97.7	49.9897	997.753	100.05	1897.86	200.02	2797.96	299.889					2778.26	8.2483e-10
0.428	0.00097		0.428	0.00447		0.428	0.00283																	97.8	49.9789	997.853	99.9353	1897.96	199.963	2798.06	299.902					2781.97	8.30143e-10
0.429	0.00064		0.429	0.00374		0.429	0.00257																	97.9	49.9821	997.953	100.037	1898.06	199.988	2798.16	299.902					2785.68	8.23125e-10
0.43	0.00071		0.43	0.00423		0.43	0.00233																	98	49.977	998.053	99.9607	1898.16	199.938	2798.26	299.876					2789.39	8.3077e-10
0.431	0.00089		0.431	0.00474		0.431	0.00275																	98.1	49.9872	998.153	100.018	1898.26	199.982	2798.36	299.946					2793.1	8.258e-10
0.432	0.00127		0.432	0.00463		0.432	0.00276																	98.2	49.9802	998.253	99.9926	1898.36	200.027	2798.46	299.87					2796.8	8.0921e-10
0.433	0.00151		0.433	0.00472		0.433	0.00269																	98.3	49.9885	998.353	99.9862	1898.46	200.059	2798.56	299.997					2800.51	7.9181e-10
0.434	0.00071		0.434	0.00365		0.434	0.00227																	98.4	49.977	998.453	100.031	1898.56	199.995	2798.66	299.863					2804.22	7.9636e-10
0.435	0.00147		0.435	0.00441		0.435	0.00297																	98.5	49.9859	998.553	100.005	1898.66	199.938	2798.76	299.933					2807.93	7.99675e-10
0.436	0.00169		0.436	0.00484		0.436	0.00325																	98.6	49.9808	998.653	99.9735	1898.76	199.976	2798.86	299.902					2811.63	7.86228e-10
0.437	0.00129		0.437	0.00484		0.437	0.00316																	98.7	49.9885	998.753	100.012	1898.86	199.976	2798.96	299.914					2815.34	7.66708e-10
0.438	0.00126		0.438	0.00432		0.438	0.00263																	98.8	49.9795	998.853	100.005	1898.96	199.995	2799.06	299.844					2819.05	7.68285e-10
0.439	0.00094		0.439	0.00415		0.439	0.00263																	98.9	49.984	998.953	100.012	1899.06	200.065	2799.16	299.921					2822.76	7.66478e-10
0.44	0.00117		0.44	0.0045		0.44	0.00299																	99	49.9891	999.053	100.044	1899.16	200.008	2799.26	299.838					2826.47	7.49603e-10
0.441	0.00172		0.441	0.00433		0.441	0.00286																	99.1	49.9865	999.153	99.9671	1899.26	200.046	2799.36	299.978					2830.17	7.74465e-10
0.442	0.00098		0.442	0.00424		0.442	0.00242																	99.2	49.9821	999.253	99.9989	1899.36	199.944	2799.46	299.876					2833.88	7.66898e-10
0.443	0.00116		0.443	0.00399		0.443	0.00263																	99.3	49.9916	999.353	99.9735	1899.46	200.052	2799.56	299.997					2837.59	7.76283e-10
0.444	0.00112		0.444	0.00445		0.444	0.00275																	99.4	49.9815	999.453	99.9544	1899.56	200.046	2799.66	300.023					2841.3	7.73623e-10
0.445	0.00088		0.445	0.00377		0.445	0.00256																	99.5	49.9821	999.553	100.037	1899.66	199.995	2799.76	299.997					2845.7	7.68555e-10
0.446	0.00106		0.446	0.00368		0.446	0.00252																	99.6	49.9897	999.653	100.037	1899.76	199.925	2799.86	299.908					2849.21	7.70698e-10
0.447	0.00061		0.447	0.00388		0.447	0.00195																	99.7	49.9885	999.753	99.9225	1899.86	199.918	2799.96	299.952					2852.72	7.66383e-10
0.448	0.00131		0.448	0.00351		0.448	0.00239																	99.8	49.9783	999.853	99.9416	1899.96	199.982	2800.06	299.959					2856.23	7.66858e-10
0.449	0.00149		0.449	0.0039		0.449	0.00249																	99.9	49.9853	999.953	100.024	1900.06	199.963	2800.16	299.889					2859.74	7.4207e-10
0.45	0.00101		0.45	0.00386		0.45	0.00268																	100	49.9834	1000.05	100.012	1900.16	199.982	2800.26	299.87					2863.24	7.2045e-10
0.451	0.0014		0.451	0.00369		0.451	0.00242																	100.1	49.9872	1000.15	100.044	1900.26	200.033	2800.36	299.895					2866.75	7.25973e-10
0.452	0.00083		0.452	0.00379		0.452	0.00231																	100.2	49.984	1000.25	100.005	1900.36	199.957	2800.46	299.908					2870.26	7.1842e-10
0.453	0.00135		0.453	0.00415		0.453	0.00263																	100.3	49.9846	1000.35	100.024	1900.46	199.995	2800.56	299.946					2873.77	6.98848e-10
0.454	9e-05		0.454	0.00347		0.454	0.00217																	100.4	49.9904	1000.45	99.9544	1900.56	200.008	2800.66	299.914					2877.27	6.97443e-10
0.455	0.00109		0.455	0.00393		0.455	0.00237																	100.5	49.9904	1000.55	99.9798	1900.66	200.039	2800.76	299.844					2880.78	7.01178e-10
0.456	0.00089		0.456	0.00372		0.456	0.00235																	100.6	49.9853	1000.65	99.9862	1900.76	199.982	2800.86	299.895					2884.29	6.95153e-10
0.457	0.00126		0.457	0.00396		0.457	0.00252																	100.7	49.9795	1000.75	99.9989	1900.86	199.969	2800.96	299.921					2887.8	6.97055e-10
0.458	0.00111		0.458	0.00405		0.458	0.00248																	100.8	49.9802	1000.85	100.082	1900.96	200.033	2801.06	299.933					2891.3	6.9667e-10
0.459	0.00044		0.459	0.00334		0.459	0.00198																	100.9	49.984	1000.95	100.012	1901.06	200.008	2801.16	299.863					2894.81	6.9574e-10
0.46	0.00059		0.46	0.00332		0.46	0.00194																	101	49.984	1001.05	100.075	1901.16	199.988	2801.26	299.972					2898.32	6.97668e-10
0.461	0.00134		0.461	0.00399		0.461	0.00243																	101.1	49.9878	1001.15	99.9353	1901.26	200.008	2801.36	299.857					2901.83	6.9307e-10
0.462	0.00096		0.462	0.00368		0.462	0.00214																	101.2	49.9853	1001.25	100.031	1901.36	199.976	2801.46	299.946					2905.34	6.83833e-10
0.463	0.00089		0.463	0.00366		0.463	0.0023																	101.3	49.9872	1001.35	99.9671	1901.46	200.014	2801.56	299.851					2908.84	6.69708e-10
0.464	0.00076		0.464	0.00339		0.464	0.00225																	101.4	49.9878	1001.45	99.948	1901.56	200.014	2801.66	299.921					2912.35	6.66493e-10
0.465	0.00092		0.465	0.00342		0.465	0.00204																	101.5	49.9827	1001.55	99.9798	1901.66	199.995	2801.76	299.812					2915.86	6.58873e-10
0.466	0.00122		0.466	0.00398		0.466	0.00259																	101.6	49.9846	1001.65	100.063	1901.76	200.014	2801.86	299.876					2919.37	6.60108e-10
0.467	0.0011		0.467	0.00389		0.467	0.00241																	101.7	49.984	1001.75	100.031	1901.86	200.027	2801.96	299.895					2922.87	6.57345e-10
0.468	0.00068		0.468	0.00346		0.468	0.00175																	101.8	49.9802	1001.85	99.9798	1901.96	200.052	2802.06	299.889					2926.38	6.3901e-10
0.469	0.00139		0.469	0.00372		0.469	0.00255																	101.9	49.9878	1001.95	100.005	1902.06	199.988	2802.16	299.94					2929.89	6.40863e-10
0.47	0.00061		0.47	0.00366		0.47	0.00218																	102	49.977	1002.05	100.044	1902.16	200.033	2802.26	299.825					2933.4	6.43075e-10
0.471	0.00155		0.471	0.00364		0.471	0.0025																	102.1	49.9846	1002.15	100.063	1902.26	199.982	2802.36	299.895					2936.91	6.41528e-10
0.472	0.00136		0.472	0.00338		0.472	0.00212																	102.2	49.9808	1002.25	99.9544	1902.36	200.033	2802.46	299.946					2940.41	6.42453e-10
0.473	0.00104		0.473	0.00312		0.473	0.00221																	102.3	49.9795	1002.35	99.9735	1902.46	199.995	2802.56	299.984					2943.92	6.32023e-10
0.474	0.00099		0.474	0.0032		0.474	0.00215																	102.4	49.9904	1002.45	100.05	1902.56	200.033	2802.66	299.959					2947.43	6.29878e-10
0.475	0.00081		0.475	0.00284		0.475	0.002																	102.5	49.9853	1002.55	99.9607	1902.66	199.988	2802.76	299.965					2950.94	6.37065e-10
0.476	0.00098		0.476	0.0036		0.476	0.00213																	102.6	49.9827	1002.65	99.9416	1902.76	200.052	2802.86	299.895					2954.44	6.23518e-10
0.477	0.00076		0.477	0.00325		0.477	0.00163																	102.7	49.9872	1002.75	99.9607	1902.86	199.938	2802.96	299.927					2957.95	6.1911e-10
0.478	0.00091		0.478	0.0033		0.478	0.00179																	102.8	49.9827	1002.85	100.031	1902.96	199.982	2803.06	299.902					2961.46	6.09705e-10
0.479	0.00098		0.479	0.00293		0.479	0.00165																	102.9	49.9776	1002.95	99.8843	1903.06	199.899	2803.16	299.914					2964.97	6.02653e-10
0.48	0.00044		0.48	0.00296		0.48	0.00166																	103	49.9827	1003.05	100.018	1903.16	200.065	2803.26	299.933					2968.47	6.04888e-10
0.481	0.00054		0.481	0.0029		0.481	0.0018																	103.1	49.9846	1003.15	100.005	1903.26	200.065	2803.36	299.952					2971.98	5.93745e-10
0.482	0.00167		0.482	0.00371		0.482	0.00248																	103.2	49.9834	1003.25	99.9671	1903.36	200.008	2803.46	299.927					2975.49	6.0148e-10
0.483	0.00031		0.483	0.00341		0.483	0.00179																	103.3	49.984	1003.35	99.9607	1903.46	200.046	2803.56	299.972					2979	5.9736e-10
0.484	0.00106		0.484	0.00337		0.484	0.00225																	103.4	49.9757	1003.45	99.9098	1903.56	199.982	2803.66	299.812					2982.51	5.99573e-10
0.485	0.00094		0.485	0.00324		0.485	0.00191																	103.5	49.9834	1003.55	99.9544	1903.66	200.027	2803.76	299.876					2986.01	5.93118e-10
0.486	0.00149		0.486	0.0035		0.486	0.00226																	103.6	49.9827	1003.65	99.9671	1903.76	200.059	2803.86	299.902					2989.52	5.78425e-10
0.487	0.00106		0.487	0.00295		0.487	0.00198																	103.7	49.9865	1003.75	99.9544	1903.86	199.976	2803.96	299.914					2993.03	5.96208e-10
0.488	0.00121		0.488	0.0032		0.488	0.00213																	103.8	49.9891	1003.85	100.018	1903.96	200.039	2804.06	299.889					2996.54	5.69708e-10
0.489	0.00091		0.489	0.00324		0.489	0.00208																	103.9	49.9878	1003.95	99.9607	1904.06	200.033	2804.16	299.921					3000.04	5.4742e-10
0.49	0.00045		0.49	0.00324		0.49	0.00201																	104	49.9885	1004.05	99.9735	1904.16	199.969	2804.26	299.806					3003.55	5.25178e-10
0.491	0.00056		0.491	0.0033		0.491	0.0017																	104.1	49.9891	1004.15	99.9926	1904.26	200.008	2804.36	299.972					3007.06	5.02725e-10
0.492	0.00047		0.492	0.0024		0.492	0.00135																	104.2	49.9859	1004.25	100.069	1904.36	200.052	2804.46	299.908					3010.57	4.71438e-10
0.493	0.00061		0.493	0.0026		0.493	0.00159																	104.3	49.9808	1004.35	99.9735	1904.46	199.969	2804.56	299.952					3014.07	4.47815e-10
0.494	0.00065		0.494	0.00213		0.494	0.00135																	104.4	49.9815	1004.45	100.005	1904.56	199.925	2804.66	299.933					3017.58	4.29528e-10
0.495	0.00114		0.495	0.00336		0.495	0.00221																	104.5	49.9885	1004.55	99.9989	1904.66	199.995	2804.76	299.902					3021.09	4.18743e-10
0.496	0.00147		0.496	0.00391		0.496	0.0025																	104.6	49.9891	1004.65	100.012	1904.76	200.02	2804.86	299.921					3024.6	4.0231e-10
0.497	0.00037		0.497	0.003		0.497	0.00199																	104.7	49.9815	1004.75	99.9607	1904.86	199.995	2804.96	299.946					3028.11	3.76665e-10
0.498	0.00084		0.498	0.00305		0.498	0.00164																	104.8	49.9808	1004.85	100.012	1904.96	200.014	2805.06	299.889					3031.61	3.59473e-10
0.499	0.00088		0.499	0.00294		0.499	0.00167																	104.9	49.9885	1004.95	99.9416	1905.06	200.078	2805.16	299.972					3035.12	3.41638e-10
0.5	0.00122		0.5	0.00373		0.5	0.00212																	105	49.9783	1005.05	100.031	1905.16	200.008	2805.26	299.946					3038.63	3.34328e-10
0.501	0.00052		0.501	0.00246		0.501	0.00136																	105.1	49.9808	1005.15	100.012	1905.26	200.02	2805.36	299.921					3042.14	3.22298e-10
0.502	0.00088		0.502	0.00348		0.502	0.0016																	105.2	49.9757	1005.25	100.024	1905.36	200.103	2805.46	299.927					3045.64	2.98583e-10
0.503	0.00106		0.503	0.003		0.503	0.00212																	105.3	49.984	1005.35	99.9862	1905.46	200.001	2805.56	299.972					3049.15	2.87343e-10
0.504	0.00074		0.504	0.00301		0.504	0.00178																	105.4	49.9853	1005.45	100.069	1905.56	200.039	2805.66	299.882					3052.66	2.5715e-10
0.505	0.00071		0.505	0.0028		0.505	0.00139																	105.5	49.9897	1005.55	99.9607	1905.66	199.957	2805.76	299.94					3056.17	2.57698e-10
0.506	0.0012		0.506	0.00273		0.506	0.00157																	105.6	49.9744	1005.65	99.9862	1905.76	199.988	2805.86	299.889					3059.68	2.47742e-10
0.507	0.00092		0.507	0.00223		0.507	0.00168																	105.7	49.9827	1005.75	100.044	1905.86	199.906	2805.96	299.921					3063.18	2.36549e-10
0.508	0.0005		0.508	0.00301		0.508	0.00173																	105.8	49.9853	1005.85	99.9671	1905.96	199.995	2806.06	299.806					3066.69	2.20166e-10
0.509	0.00043		0.509	0.00302		0.509	0.00171																	105.9	49.9891	1005.95	100.075	1906.06	199.995	2806.16	299.933					3070.2	2.12855e-10
0.51	0.00076		0.51	0.00252		0.51	0.00177																	106	49.9808	1006.05	99.9735	1906.16	199.988	2806.26	299.876					3073.7	2.0064e-10
0.511	0.00158		0.511	0.00295		0.511	0.00234																	106.1	49.9872	1006.15	99.9607	1906.26	199.995	2806.36	299.902					3077.21	1.80804e-10
0.512	0.00076		0.512	0.00249		0.512	0.00149																	106.2	49.9878	1006.25	99.9735	1906.36	200.071	2806.46	299.927					3080.72	1.71039e-10
0.513	0.00136		0.513	0.00358		0.513	0.0018																	106.3	49.9872	1006.35	99.9607	1906.46	199.995	2806.56	300.016					3084.23	1.73823e-10
0.514	0.00069		0.514	0.00255		0.514	0.0016																	106.4	49.9789	1006.45	100.031	1906.56	199.957	2806.66	299.978					3087.74	1.57513e-10
0.515	0.00066		0.515	0.00263		0.515	0.00173																	106.5	49.9916	1006.55	99.9989	1906.66	199.995	2806.76	299.933					3091.24	1.51415e-10
0.516	0.00088		0.516	0.00282		0.516	0.00171																	106.6	49.9923	1006.65	100.005	1906.76	200.014	2806.86	299.914					3094.75	1.42247e-10
0.517	0.00067		0.517	0.00231		0.517	0.0014																	106.7	49.984	1006.75	100.012	1906.86	199.982	2806.96	299.965					3098.26	1.34864e-10
0.518	0.00137		0.518	0.00271		0.518	0.00208																	106.8	49.9846	1006.85	100.063	1906.96	199.982	2807.06	299.87					3101.77	1.30551e-10
0.519	0.00146		0.519	0.00293		0.519	0.00198																	106.9	49.9865	1006.95	99.9989	1907.06	199.963	2807.16	299.851					3105.28	1.19168e-10
0.52	0.00077		0.52	0.0027		0.52	0.00139																	107	49.9872	1007.05	99.9289	1907.16	199.988	2807.26	299.87					3108.78	1.09738e-10
0.521	0.00073		0.521	0.00233		0.521	0.00126																	107.1	49.9802	1007.15	99.9607	1907.26	199.963	2807.36	299.978					3112.29	1.15927e-10
0.522	0.00133		0.522	0.00302		0.522	0.0017																	107.2	49.9859	1007.25	99.9989	1907.36	199.988	2807.46	299.889					3115.8	1.22114e-10
0.523	0.00062		0.523	0.00237		0.523	0.00164																	107.3	49.9834	1007.35	99.9735	1907.46	200.008	2807.56	299.959					3119.3	1.15019e-10
0.524	0.00152		0.524	0.00329		0.524	0.0022																	107.4	49.9834	1007.45	99.9798	1907.56	200.039	2807.66	299.946					3122.81	1.15016e-10
0.525	0.00151		0.525	0.00278		0.525	0.00174																	107.5	49.9853	1007.55	100.024	1907.66	200.116	2807.76	299.831					3126.32	1.04013e-10
0.526	0.00097		0.526	0.00285		0.526	0.00169																	107.6	49.9923	1007.65	99.9544	1907.76	199.995	2807.86	299.946					3129.83	9.73923e-11
0.527	0.00104		0.527	0.00279		0.527	0.00179																	107.7	49.9872	1007.75	100.056	1907.86	200.014	2807.96	299.889					3133.34	8.97243e-11
0.528	0.00058		0.528	0.00266		0.528	0.00147																	107.8	49.977	1007.85	99.9735	1907.96	199.918	2808.06	299.876					3137.74	9.43713e-11
0.529	0.00062		0.529	0.00201		0.529	0.0013																	107.9	49.9834	1007.95	99.9671	1908.06	199.988	2808.16	299.914					3141.45	1.2028e-10
0.53	0.00123		0.53	0.00295		0.53	0.00177																	108	49.9923	1008.05	100.031	1908.16	200.027	2808.26	299.933					3145.16	1.05571e-10
0.531	0.00073		0.531	0.00296		0.531	0.00156																	108.1	49.9878	1008.15	99.9671	1908.26	199.899	2808.36	299.844					3149.77	9.301e-11
0.532	0.00098		0.532	0.00297		0.532	0.00177																	108.2	49.9789	1008.25	99.9862	1908.36	200.071	2808.46	299.902					3153.68	9.00455e-11
0.533	0.00114		0.533	0.00251		0.533	0.0015																	108.3	49.9846	1008.35	99.9798	1908.46	200.001	2808.56	299.927					3157.59	8.0176e-11
0.534	0.00058		0.534	0.00227		0.534	0.00184																	108.4	49.984	1008.45	100.005	1908.56	200.027	2808.66	299.997					3161.49	8.03538e-11
0.535	0.0012		0.535	0.00241		0.535	0.00159																	108.5	49.9885	1008.55	99.9416	1908.66	200.065	2808.76	299.921					3165.4	6.94843e-11
0.536	0.00026		0.536	0.00198		0.536	0.0013																	108.6	49.9916	1008.65	99.9416	1908.76	200.071	2808.86	299.844					3169.31	6.72095e-11
0.537	0.00035		0.537	0.00245		0.537	0.00148																	108.7	49.9897	1008.75	99.9926	1908.86	200.014	2808.96	299.902					3173.22	5.496e-11
0.538	0.00153		0.538	0.00272		0.538	0.00181																	108.8	49.9878	1008.85	99.9862	1908.96	199.982	2809.06	299.933					3177.12	5.13503e-11
0.539	0.00065		0.539	0.00277		0.539	0.00138																	108.9	49.9885	1008.95	99.9989	1909.06	200.027	2809.16	299.978					3181.03	5.04333e-11
0.54	0.0019		0.54	0.00232		0.54	0.0017																	109	49.9865	1009.05	99.9862	1909.16	200.001	2809.26	299.908					3184.94	4.8326e-11
0.541	0.00126		0.541	0.00295		0.541	0.00183																	109.1	49.9795	1009.15	100.114	1909.26	200.065	2809.36	299.857					3188.85	3.87665e-11
0.542	0.00088		0.542	0.00217		0.542	0.0017																	109.2	49.9885	1009.25	100.005	1909.36	200.008	2809.46	299.921					3192.75	3.88493e-11
0.543	0.00064		0.543	0.00212		0.543	0.00124																	109.3	49.991	1009.35	100.018	1909.46	200.008	2809.56	299.959					3196.66	3.46223e-11
0.544	0.00097		0.544	0.00233		0.544	0.00144																	109.4	49.9815	1009.45	99.9926	1909.56	200.046	2809.66	299.863					3200.57	3.42303e-11
0.545	0.0007		0.545	0.00234		0.545	0.00136																	109.5	49.9853	1009.55	99.9989	1909.66	199.976	2809.76	299.927					3204.48	2.76205e-11
0.546	0.00087		0.546	0.00242		0.546	0.00158																	109.6	49.9834	1009.65	100.037	1909.76	199.963	2809.86	299.933					3208.39	2.18234e-11
0.547	0.00097		0.547	0.00275		0.547	0.00181																	109.7	49.9764	1009.75	99.9353	1909.86	200.039	2809.96	299.94					3212.29	2.63338e-11
0.548	0.00072		0.548	0.00207		0.548	0.00134																	109.8	49.9827	1009.85	99.9671	1909.96	199.957	2810.06	299.952					3216.2	1.93942e-11
0.549	0.00049		0.549	0.00191		0.549	0.00127																	109.9	49.9834	1009.95	100.063	1910.06	200.001	2810.16	299.857					3220.11	1.17146e-11
0.55	0.00084		0.55	0.00235		0.55	0.00163																	110	49.9865	1010.05	99.9926	1910.16	199.988	2810.26	299.895					3224.02	1.244e-11
0.551	0.00093		0.551	0.00279		0.551	0.00158																	110.1	49.9935	1010.15	100.024	1910.26	200.014	2810.36	299.914					3227.92	1.12604e-11
0.552	0.00067		0.552	0.00262		0.552	0.00133																	110.2	49.9891	1010.25	100.037	1910.36	200.046	2810.46	299.902					3231.83	1.10808e-11
0.553	0.00035		0.553	0.00217		0.553	0.00117																	110.3	49.9808	1010.35	99.9862	1910.46	199.969	2810.56	300.023					3235.74	7.42618e-12
0.554	0.00153		0.554	0.0032		0.554	0.00227																	110.4	49.9827	1010.45	99.948	1910.56	199.988	2810.66	299.959					3239.65	1.51516e-11
0.555	0.00121		0.555	0.00299		0.555	0.00206																	110.5	49.984	1010.55	99.9607	1910.66	199.944	2810.76	299.952					3243.55	4.54443e-12
0.556	0.00072		0.556	0.00282		0.556	0.00161																	110.6	49.9846	1010.65	99.9607	1910.76	200.097	2810.86	299.959					3247.46	2.07983e-12
0.557	0.00126		0.557	0.00278		0.557	0.00193																	110.7	49.9872	1010.75	100.044	1910.86	200.014	2810.96	299.889					3251.37	-8.84773e-13
0.558	0.0001		0.558	0.00198		0.558	0.00142																	110.8	49.9795	1010.85	99.9926	1910.96	199.976	2811.06	299.87					3255.28	5.1031e-12
0.559	0.00158		0.559	0.00323		0.559	0.0021																	110.9	49.9859	1010.95	99.948	1911.06	200.001	2811.16	299.902					3259.18	3.6135e-12
0.56	0.00067		0.56	0.00259		0.56	0.00134																	111	49.9776	1011.05	99.9926	1911.16	199.995	2811.26	299.87					3263.09	-3.73115e-12
0.561	0.00147		0.561	0.00287		0.561	0.00164																	111.1	49.9808	1011.15	100.005	1911.26	199.995	2811.36	299.831					3267	-7.24575e-12
0.562	0.00119		0.562	0.00183		0.562	0.00132																	111.2	49.9853	1011.25	99.9989	1911.36	199.969	2811.46	299.87					3270.91	-1.75784e-12
0.563	0.00062		0.563	0.00203		0.563	0.00117																	111.3	49.9757	1011.35	99.948	1911.46	199.982	2811.56	299.959					3274.82	-2.44977e-13
0.564	0.00102		0.564	0.00276		0.564	0.00183																	111.4	49.9751	1011.45	99.9989	1911.56	200.084	2811.66	299.87					3278.72	-1.36146e-11
0.565	0.00068		0.565	0.0021		0.565	0.00143																	111.5	49.9783	1011.55	100.037	1911.66	199.995	2811.76	299.978					3282.63	-6.31918e-12
0.566	0.00019		0.566	0.00202		0.566	0.00139																	111.6	49.9853	1011.65	100.037	1911.76	199.969	2811.86	299.946					3286.54	-1.09738e-11
0.567	0.00042		0.567	0.00191		0.567	0.00088																	111.7	49.9802	1011.75	99.9544	1911.86	200.027	2811.96	299.857					3290.45	-7.6059e-12
0.568	0.00083		0.568	0.00259		0.568	0.00168																	111.8	49.9795	1011.85	99.9862	1911.96	200.001	2812.06	299.952					3294.35	-9.59303e-12
0.569	0.00094		0.569	0.00209		0.569	0.0012																	111.9	49.9834	1011.95	99.9735	1912.06	200.033	2812.16	299.927					3298.26	-1.22976e-11
0.57	0.00056		0.57	0.00233		0.57	0.00092																	112	49.9923	1012.05	99.9862	1912.16	199.976	2812.26	299.857					3302.17	-1.45948e-11
0.571	0.00039		0.571	0.00195		0.571	0.00083																	112.1	49.9865	1012.15	99.9034	1912.26	200.046	2812.36	299.927					3306.08	-5.72685e-12
0.572	0.00104		0.572	0.00237		0.572	0.00124																	112.2	49.9795	1012.25	100.107	1912.36	199.931	2812.46	299.914					3309.99	-8.73895e-12
0.573	0.00069		0.573	0.00219		0.573	0.00128																	112.3	49.9865	1012.35	99.9671	1912.46	199.95	2812.56	299.902					3313.89	-8.22858e-12
0.574	0.00124		0.574	0.00196		0.574	0.00105																	112.4	49.9815	1012.45	100.044	1912.56	200.014	2812.66	299.87					3317.8	-9.93068e-12
0.575	0.0007		0.575	0.00184		0.575	0.00107																	112.5	49.9865	1012.55	99.9544	1912.66	200.008	2812.76	299.87					3321.71	-1.10378e-11
0.576	0.00015		0.576	0.00222		0.576	0.00098																	112.6	49.9859	1012.65	99.9671	1912.76	199.957	2812.86	299.94					3325.61	-1.33374e-11
0.577	0.00075		0.577	0.00274		0.577	0.00145																	112.7	49.9821	1012.75	100.012	1912.86	200.09	2812.96	299.902					3329.52	-1.39445e-11
0.578	0.00038		0.578	0.00197		0.578	0.00133																	112.8	49.9795	1012.85	99.9671	1912.96	199.963	2813.06	299.876					3333.43	-9.31413e-12
0.579	0.0005		0.579	0.00233		0.579	0.00137																	112.9	49.9783	1012.95	99.9926	1913.06	199.982	2813.16	299.952					3337.34	-1.05163e-11
0.58	0.00083		0.58	0.00194		0.58	0.00142																	113	49.984	1013.05	100.012	1913.16	199.982	2813.26	299.87					3341.25	-1.38384e-11
0.581	0.0008		0.581	0.00226		0.581	0.00153																	113.1	49.9821	1013.15	99.948	1913.26	200.033	2813.36	299.895					3345.15	-1.5423e-11
0.582	0.00093		0.582	0.00253		0.582	0.00155																	113.2	49.9808	1013.25	100.044	1913.36	200.033	2813.46	299.876					3349.06	-1.01026e-11
0.583	0.00043		0.583	0.00195		0.583	0.0007																	113.3	49.984	1013.35	99.9862	1913.46	199.976	2813.56	299.889					3352.97	-8.3997e-12
0.584	0.0013		0.584	0.00223		0.584	0.00169																	113.4	49.9846	1013.45	100.05	1913.56	199.976	2813.66	299.882					3356.88	-1.51268e-11
0.585	0.00116		0.585	0.00217		0.585	0.00139																	113.5	49.9942	1013.55	99.9607	1913.66	200.078	2813.76	299.972					3360.78	-1.80439e-11
0.586	0.00103		0.586	0.0017		0.586	0.00139																	113.6	49.9764	1013.65	100.012	1913.76	200.071	2813.86	299.927					3364.69	-1.75335e-11
0.587	0.00099		0.587	0.00213		0.587	0.00142																	113.7	49.9853	1013.75	99.9862	1913.86	199.957	2813.96	299.902					3368.6	-1.05681e-11
0.588	0.00037		0.588	0.00215		0.588	0.00118																	113.8	49.9904	1013.85	100.031	1913.96	199.976	2814.06	299.844					3372.51	-1.54152e-11
0.589	0.00076		0.589	0.0018		0.589	0.00119																	113.9	49.984	1013.95	100.005	1914.06	200.046	2814.16	299.908					3376.41	-1.54024e-11
0.59	0.00094		0.59	0.0024		0.59	0.00133																	114	49.984	1014.05	99.9798	1914.16	200.008	2814.26	300.048					3380.32	-1.6987e-11
0.591	0.00095		0.591	0.00197		0.591	0.00126																	114.1	49.9764	1014.15	99.9926	1914.26	200.001	2814.36	299.94					3384.23	-1.20241e-11
0.592	0.00099		0.592	0.00208		0.592	0.00117																	114.2	49.9802	1014.25	99.9989	1914.36	199.95	2814.46	299.952					3388.14	-1.88462e-11
0.593	0.00077		0.593	0.00181		0.593	0.0012																	114.3	49.9808	1014.35	99.9862	1914.46	199.95	2814.56	299.933					3392.05	-1.57633e-11
0.594	0.00127		0.594	0.00188		0.594	0.0014																	114.4	49.9802	1014.45	99.9735	1914.56	200.103	2814.66	299.857					3395.95	-1.51329e-11
0.595	0.00048		0.595	0.00207		0.595	0.00111																	114.5	49.9853	1014.55	100.012	1914.66	200.033	2814.76	300.048					3399.86	-1.59775e-11
0.596	0.0005		0.596	0.0021		0.596	0.00122																	114.6	49.9878	1014.65	100.031	1914.76	199.976	2814.86	299.965					3403.77	-1.36821e-11
0.597	0.00075		0.597	0.00183		0.597	0.00099																	114.7	49.9815	1014.75	100.005	1914.86	200.052	2814.96	299.908					3407.68	-1.43592e-11
0.598	0.00068		0.598	0.00195		0.598	0.00134																	114.8	49.9815	1014.85	100.05	1914.96	200.046	2815.06	299.863					3411.59	-1.43263e-11
0.599	0.00107		0.599	0.00169		0.599	0.00117																	114.9	49.9846	1014.95	99.9989	1915.06	200.046	2815.16	299.927					3415.49	-1.19559e-11
0.6	0.00104		0.6	0.00166		0.6	0.00139																	115	49.9834	1015.05	99.9544	1915.16	199.893	2815.26	299.921					3419.4	-1.11131e-11
0.601	0.00031		0.601	0.00169		0.601	0.00083																	115.1	49.9821	1015.15	99.9862	1915.26	200.008	2815.36	299.831					3423.31	-9.86268e-12
0.602	0.00098		0.602	0.0017		0.602	0.00122																	115.2	49.9846	1015.25	100.005	1915.36	200.052	2815.46	299.844					3427.22	-1.26848e-11
0.603	0.00034		0.603	0.00134		0.603	0.00071																	115.3	49.984	1015.35	99.9735	1915.46	200.008	2815.56	299.984					3431.12	-1.22694e-11
0.604	0.00157		0.604	0.00253		0.604	0.00162																	115.4	49.9834	1015.45	100.056	1915.56	200.008	2815.66	299.914					3435.03	-1.4494e-11
0.605	0.00124		0.605	0.00234		0.605	0.00111																	115.5	49.9776	1015.55	100.037	1915.66	199.982	2815.76	299.927					3438.94	-9.82773e-12
0.606	0.00064		0.606	0.00178		0.606	0.00093																	115.6	49.9929	1015.65	99.9735	1915.76	199.988	2815.86	299.876					3442.85	-1.5052e-11
0.607	0.00055		0.607	0.00215		0.607	0.00125																	115.7	49.9904	1015.75	99.9607	1915.86	200.059	2815.96	299.876					3446.76	-1.05638e-11
0.608	0.00117		0.608	0.00203		0.608	0.00121																	115.8	49.9923	1015.85	99.9671	1915.96	199.969	2816.06	299.882					3450.66	-1.1168e-11
0.609	7e-05		0.609	0.00181		0.609	0.00085																	115.9	49.9815	1015.95	100.024	1916.06	199.988	2816.16	299.908					3454.57	-1.44398e-11
0.61	0.00112		0.61	0.00232		0.61	0.00146																	116	49.9853	1016.05	99.9798	1916.16	200.052	2816.26	299.914					3458.48	-1.28315e-11
0.611	0.00124		0.611	0.00211		0.611	0.0014																	116.1	49.9853	1016.15	100.012	1916.26	200.014	2816.36	299.933					3462.39	-1.19133e-11
0.612	0.00126		0.612	0.00231		0.612	0.00145																	116.2	49.9827	1016.25	100.031	1916.36	199.893	2816.46	299.889					3466.29	-9.40008e-12
0.613	0.00067		0.613	0.0018		0.613	0.00089																	116.3	49.991	1016.35	99.9989	1916.46	200.033	2816.56	299.908					3470.2	-1.02918e-11
0.614	0.00059		0.614	0.00184		0.614	0.00112																	116.4	49.9872	1016.45	100.024	1916.56	200.008	2816.66	300.035					3474.11	-6.25358e-12
0.615	0.00129		0.615	0.00177		0.615	0.00122																	116.5	49.9744	1016.55	99.9798	1916.66	199.957	2816.76	299.908					3478.02	-1.22654e-11
0.616	0.00082		0.616	0.00198		0.616	0.00092																	116.6	49.9846	1016.65	99.8971	1916.76	200.008	2816.86	299.921					3481.92	-1.55121e-11
0.617	0.00095		0.617	0.00215		0.617	0.00124																	116.7	49.9885	1016.75	99.9862	1916.86	199.982	2816.96	299.965					3485.83	-1.09039e-11
0.618	0.00093		0.618	0.00152		0.618	0.00109																	116.8	49.9865	1016.85	99.9989	1916.96	200.008	2817.06	299.984					3489.74	-1.27707e-11
0.619	0.00065		0.619	0.00187		0.619	0.00093																	116.9	49.9827	1016.95	100.044	1917.06	199.963	2817.16	299.914					3493.65	-6.13743e-12
0.62	0.00112		0.62	0.00191		0.62	0.001																	117	49.9891	1017.05	100.031	1917.16	199.995	2817.26	299.844					3497.56	-4.1967e-12
0.621	0.00085		0.621	0.00154		0.621	0.0008																	117.1	49.9834	1017.15	99.9735	1917.26	199.95	2817.36	299.863					3501.46	-6.01593e-12
0.622	0.00061		0.622	0.0019		0.622	0.00098																	117.2	49.9834	1017.25	99.9607	1917.36	199.899	2817.46	299.914					3505.37	-1.20502e-11
0.623	0.00123		0.623	0.00272		0.623	0.00156																	117.3	49.9853	1017.35	99.9544	1917.46	200.033	2817.56	299.959					3509.28	-5.24948e-12
0.624	0.00121		0.624	0.00233		0.624	0.00138																	117.4	49.9846	1017.45	100.005	1917.56	199.944	2817.66	299.863					3513.19	-2.49872e-12
0.625	0.00071		0.625	0.00216		0.625	0.00134																	117.5	49.9897	1017.55	99.9544	1917.66	200.02	2817.76	299.8					3517.09	-7.4605e-12
0.626	0.00106		0.626	0.00125		0.626	0.00095																	117.6	49.9853	1017.65	99.9798	1917.76	200.027	2817.86	299.946					3521	-9.30478e-12
0.627	0.00089		0.627	0.00176		0.627	0.00116																	117.7	49.9904	1017.75	99.9926	1917.86	200.008	2817.96	299.984					3524.91	-1.40065e-11
0.628	0.0008		0.628	0.00191		0.628	0.00117																	117.8	49.9815	1017.85	99.9735	1917.96	200.046	2818.06	299.952					3528.82	-1.01358e-11
0.629	0.00073		0.629	0.00207		0.629	0.001																	117.9	49.9897	1017.95	99.9735	1918.06	200.02	2818.16	300.124					3532.72	-4.43005e-12
0.63	0.00147		0.63	0.00228		0.63	0.00144																	118	49.9815	1018.05	100.05	1918.16	199.988	2818.26	299.927					3536.63	-1.63218e-11
0.631	0.00136		0.631	0.0019		0.631	0.00103																	118.1	49.9776	1018.15	100.075	1918.26	200.027	2818.36	299.908					3540.54	-1.04761e-11
0.632	0.00048		0.632	0.0016		0.632	0.0007																	118.2	49.9834	1018.25	99.9416	1918.36	200.001	2818.46	299.959					3544.45	-5.93785e-12
0.633	0.00062		0.633	0.00192		0.633	0.00077																	118.3	49.9834	1018.35	100.044	1918.46	199.963	2818.56	299.952					3548.36	-6.44713e-12
0.634	0.00071		0.634	0.00234		0.634	0.00103																	118.4	49.9795	1018.45	100.069	1918.56	199.969	2818.66	299.914					3552.26	-6.26885e-12
0.635	0.00113		0.635	0.00155		0.635	0.00116																	118.5	49.9967	1018.55	99.9926	1918.66	200.16	2818.76	299.978					3556.17	-6.61063e-12
0.636	0.00061		0.636	0.00202		0.636	0.00074																	118.6	49.9795	1018.65	100.044	1918.76	200.039	2818.86	299.876					3560.08	-8.4799e-12
0.637	0.00074		0.637	0.00183		0.637	0.0008																	118.7	49.9853	1018.75	99.9607	1918.86	200.014	2818.96	299.927					3563.99	-8.25165e-12
0.638	0.00162		0.638	0.00201		0.638	0.00127																	118.8	49.9827	1018.85	99.9798	1918.96	200.001	2819.06	299.876					3567.89	-3.64093e-12
0.639	0.0007		0.639	0.00157		0.639	0.00093																	118.9	49.9865	1018.95	99.9544	1919.06	200.033	2819.16	300.01					3571.8	-2.6052e-12
0.64	0.00089		0.64	0.0018		0.64	0.00117																	119	49.9865	1019.05	100.05	1919.16	199.976	2819.26	299.895					3575.71	-7.09463e-13
0.641	0.00047		0.641	0.00158		0.641	0.00096																	119.1	49.984	1019.15	100.05	1919.26	200.039	2819.36	299.914					3579.62	3.7088e-12
0.642	0.00158		0.642	0.0018		0.642	0.00126																	119.2	49.9821	1019.25	100.037	1919.36	199.988	2819.46	299.933					3583.53	-7.70548e-12
0.643	0.00035		0.643	0.001		0.643	0.00042																	119.3	49.9802	1019.35	99.9798	1919.46	200.052	2819.56	299.882					3587.43	-5.45475e-12
0.644	0.00132		0.644	0.00221		0.644	0.00078																	119.4	49.9776	1019.45	100.05	1919.56	200.027	2819.66	299.895					3591.34	-5.8215e-12
0.645	0.00079		0.645	0.00232		0.645	0.00113																	119.5	49.9808	1019.55	99.9862	1919.66	199.938	2819.76	299.857					3595.25	8.56738e-13
0.646	0.00074		0.646	0.00172		0.646	0.00053																	119.6	49.9885	1019.65	100.005	1919.76	200.033	2819.86	300.099					3599.16	-5.58003e-12
0.647	0.00116		0.647	0.00209		0.647	0.0013																	119.7	49.9967	1019.75	99.9544	1919.86	199.982	2819.96	299.87					3603.06	4.24323e-12
0.648	0.00127		0.648	0.00227		0.648	0.00143																	119.8	49.9827	1019.85	99.9926	1919.96	200.001	2820.06	299.857					3606.97	-9.3355e-13
0.649	0.00136		0.649	0.00185		0.649	0.00129																	119.9	49.9802	1019.95	100.056	1920.06	200.084	2820.16	300.016					3610.88	-5.49283e-12
0.65	0.00035		0.65	0.00191		0.65	0.00054																	120	49.9802	1020.05	100.024	1920.16	200.033	2820.26	299.895					3614.79	2.1879e-12
0.651	0.0004		0.651	0.00125		0.651	0.00049																	120.1	49.9738	1020.15	99.9798	1920.26	200.033	2820.36	299.959					3618.69	-2.86883e-12
0.652	0.00102		0.652	0.00192		0.652	0.00093																	120.2	49.9859	1020.25	99.9989	1920.36	199.969	2820.46	299.978					3622.6	-1.33311e-12
0.653	0.0019		0.653	0.00241		0.653	0.00154																	120.3	49.9878	1020.35	100.094	1920.46	199.925	2820.56	299.908					3626.51	-1.86739e-12
0.654	0.00077		0.654	0.00182		0.654	0.00089																	120.4	49.9776	1020.45	99.9862	1920.56	200.052	2820.66	299.978					3630.42	-4.97163e-12
0.655	0.00086		0.655	0.00199		0.655	0.00106																	120.5	49.984	1020.55	99.9607	1920.66	199.963	2820.76	300.054					3634.32	-1.5784e-12
0.656	0.00074		0.656	0.00209		0.656	0.00106																	120.6	49.9885	1020.65	100.012	1920.76	200.052	2820.86	299.946					3638.23	-1.70767e-12
0.657	0.00094		0.657	0.00217		0.657	0.00126																	120.7	49.9859	1020.75	100.012	1920.86	199.976	2820.96	299.819					3642.14	2.28309e-12
0.658	0.00129		0.658	0.00173		0.658	0.00123																	120.8	49.9891	1020.85	100.018	1920.96	200.059	2821.06	300.054					3646.05	-3.89368e-12
0.659	0.00063		0.659	0.00142		0.659	0.00076																	120.9	49.9891	1020.95	100.031	1921.06	199.982	2821.16	299.933					3649.96	-4.71295e-12
0.66	0.00087		0.66	0.00155		0.66	0.00062																	121	49.9897	1021.05	99.9671	1921.16	200.001	2821.26	299.851					3653.86	-7.17723e-12
0.661	0.00042		0.661	0.00179		0.661	0.00111																	121.1	49.9827	1021.15	100.005	1921.26	200.001	2821.36	299.908					3657.77	2.81353e-12
0.662	0.00106		0.662	0.00188		0.662	0.00108																	121.2	49.9821	1021.25	100.044	1921.36	199.995	2821.46	299.94					3661.68	-7.8245e-14
0.663	0.00124		0.663	0.00208		0.663	0.0011																	121.3	49.984	1021.35	100.005	1921.46	199.944	2821.56	299.889					3665.59	-1.68252e-12
0.664	0.00025		0.664	0.00154		0.664	0.00037																	121.4	49.984	1021.45	99.9926	1921.56	200.008	2821.66	299.921					3669.49	-1.93179e-12
0.665	0.00088		0.665	0.00121		0.665	0.00095																	121.5	49.9802	1021.55	99.9671	1921.66	200.071	2821.76	299.857					3673.4	-7.22853e-12
0.666	0.00053		0.666	0.00153		0.666	0.00069																	121.6	49.9948	1021.65	100.031	1921.76	200.046	2821.86	299.946					3677.31	4.04695e-13
0.667	0.00063		0.667	0.00209		0.667	0.00108																	121.7	49.9897	1021.75	100.012	1921.86	199.988	2821.96	299.914					3681.22	5.94293e-12
0.668	0.00081		0.668	0.0023		0.668	0.00129																	121.8	49.9846	1021.85	100.018	1921.96	199.976	2822.06	299.857					3685.12	1.00368e-12
0.669	0.00062		0.669	0.00143		0.669	0.0007																	121.9	49.9827	1021.95	99.9926	1922.06	199.995	2822.16	299.997					3689.03	-8.6731e-12
0.67	0.00084		0.67	0.00127		0.67	0.00074																	122	49.9751	1022.05	100.05	1922.16	200.008	2822.26	299.876					3692.94	-2.65988e-12
0.671	0.00078		0.671	0.00172		0.671	0.00093																	122.1	49.9923	1022.15	100.037	1922.26	200.001	2822.36	299.991					3696.85	-3.93165e-12
0.672	0.00108		0.672	0.00191		0.672	0.00101																	122.2	49.984	1022.25	99.9671	1922.36	200.122	2822.46	299.895					3700.76	1.06621e-13
0.673	0.00045		0.673	0.00172		0.673	0.00096																	122.3	49.9821	1022.35	99.9862	1922.46	199.944	2822.56	299.889					3704.66	-6.45265e-12
0.674	0.00069		0.674	0.0018		0.674	0.0009																	122.4	49.9827	1022.45	100.12	1922.56	199.988	2822.66	299.902					3708.57	7.65808e-12
0.675	0.00125		0.675	0.00155		0.675	0.00099																	122.5	49.9885	1022.55	100.056	1922.66	200.109	2822.76	299.895					3712.48	-4.21118e-12
0.676	0.00104		0.676	0.00197		0.676	0.0012																	122.6	49.984	1022.65	99.9989	1922.76	200.014	2822.86	299.87					3716.39	-3.41045e-12
0.677	0.00134		0.677	0.00184		0.677	0.00084																	122.7	49.977	1022.75	99.9735	1922.86	199.982	2822.96	299.921					3720.3	-1.58721e-12
0.678	0.00154		0.678	0.00182		0.678	0.00093																	122.8	49.9827	1022.85	100.063	1922.96	200.014	2823.06	299.921					3724.2	4.01013e-13
0.679	0.00068		0.679	0.00158		0.679	0.00074																	122.9	49.984	1022.95	99.9735	1923.06	199.982	2823.16	299.908					3728.11	3.39175e-12
0.68	0.00042		0.68	0.00128		0.68	0.00065																	123	49.9872	1023.05	99.9798	1923.16	199.969	2823.26	299.921					3732.02	0
0.681	0.00037		0.681	0.00165		0.681	0.00079																	123.1	49.9904	1023.15	99.9798	1923.26	200.109	2823.36	299.863					3735.93	-1.86677e-12
0.682	0.00065		0.682	0.00148		0.682	0.0008																	123.2	49.9885	1023.25	100.012	1923.36	199.982	2823.46	299.908					3739.83	-3.53548e-13
0.683	0.00029		0.683	0.00152		0.683	0.00062																	123.3	49.9821	1023.35	99.9544	1923.46	199.969	2823.56	299.914					3743.74	-4.15028e-12
0.684	0.00069		0.684	0.00126		0.684	0.00025																	123.4	49.991	1023.45	100.044	1923.56	199.976	2823.66	299.914					3747.65	-5.08705e-12
0.685	0.00082		0.685	0.00119		0.685	0.00051																	123.5	49.984	1023.55	100.037	1923.66	199.925	2823.76	299.946					3751.56	-1.88383e-12
0.686	0.0005		0.686	0.00146		0.686	0.00066																	123.6	49.9757	1023.65	100.018	1923.76	200.014	2823.86	299.959					3755.47	-4.7281e-12
0.687	0.00162		0.687	0.00176		0.687	0.00105																	123.7	49.9872	1023.75	100.024	1923.86	200.084	2823.96	299.902					3759.37	5.143e-07
0.688	0.00147		0.688	0.0024		0.688	0.00112																	123.8	49.9808	1023.85	99.9798	1923.96	199.969	2824.06	299.889					3772.53	6.66515e-07
0.689	0.00091		0.689	0.00106		0.689	0.00063																	123.9	49.9853	1023.95	99.9989	1924.06	200.02	2824.16	299.895					3778.56	6.678e-07
0.69	0.00113		0.69	0.00169		0.69	0.00087																	124	49.9859	1024.05	99.9607	1924.16	199.963	2824.26	299.793
0.691	0.00056		0.691	0.00103		0.691	0.00071																	124.1	49.9827	1024.15	100.024	1924.26	200.039	2824.36	300.061
0.692	0.00076		0.692	0.00186		0.692	0.00081																	124.2	49.9872	1024.25	100.037	1924.36	199.95	2824.46	299.991
0.693	0.00104		0.693	0.00169		0.693	0.00085																	124.3	49.9846	1024.35	99.9862	1924.46	199.963	2824.56	299.972
0.694	0.00081		0.694	0.00166		0.694	0.00079																	124.4	49.9764	1024.45	100.024	1924.56	200.001	2824.66	299.933
0.695	0.00081		0.695	0.00156		0.695	0.00087																	124.5	49.984	1024.55	100.037	1924.66	199.995	2824.76	300.003
0.696	0.00053		0.696	0.00136		0.696	0.00079																	124.6	49.9916	1024.65	100.044	1924.76	199.995	2824.86	299.895
0.697	0.00113		0.697	0.00123		0.697	0.00082																	124.7	49.9827	1024.75	100.005	1924.86	200.008	2824.96	299.889
0.698	0.00102		0.698	0.00156		0.698	0.00077																	124.8	49.9808	1024.85	100.005	1924.96	199.969	2825.06	299.946
0.699	0.00103		0.699	0.00174		0.699	0.00089																	124.9	49.9827	1024.95	100.012	1925.06	200.02	2825.16	299.927
0.7	0.00115		0.7	0.00146		0.7	0.00091																	125	49.9802	1025.05	99.9416	1925.16	199.957	2825.26	299.844
0.701	0.00097		0.701	0.0012		0.701	0.00075																	125.1	49.9751	1025.15	99.9926	1925.26	200.014	2825.36	299.851
0.702	0.00135		0.702	0.00175		0.702	0.00095																	125.2	49.9878	1025.25	99.9416	1925.36	200.039	2825.46	300.048
0.703	0.00066		0.703	0.00167		0.703	0.00077																	125.3	49.9827	1025.35	100.031	1925.46	199.976	2825.56	299.838
0.704	0.00108		0.704	0.00192		0.704	0.00102																	125.4	49.9783	1025.45	99.9671	1925.56	200.059	2825.66	299.921
0.705	0.00082		0.705	0.00122		0.705	0.00057																	125.5	49.9865	1025.55	100.012	1925.66	200.033	2825.76	299.94
0.706	0.00062		0.706	0.00174		0.706	0.00063																	125.6	49.9904	1025.65	100.063	1925.76	200.039	2825.86	299.952
0.707	0.00068		0.707	0.00173		0.707	0.00057																	125.7	49.9834	1025.75	99.948	1925.86	199.938	2825.96	300.016
0.708	0.001		0.708	0.00163		0.708	0.00086																	125.8	49.9795	1025.85	100.037	1925.96	200.065	2826.06	299.908
0.709	0.00129		0.709	0.00184		0.709	0.00104																	125.9	49.9904	1025.95	99.9862	1926.06	199.976	2826.16	299.914
0.71	0.00096		0.71	0.00176		0.71	0.00104																	126	49.9815	1026.05	100.005	1926.16	200.02	2826.26	299.876
0.711	0.0012		0.711	0.00196		0.711	0.00106																	126.1	49.9878	1026.15	100.018	1926.26	200.02	2826.36	299.914
0.712	0.00064		0.712	0.00163		0.712	0.00077																	126.2	49.9872	1026.25	99.9607	1926.36	199.906	2826.46	299.927
0.713	0.00077		0.713	0.00074		0.713	0.00041																	126.3	49.9853	1026.35	100.031	1926.46	200.033	2826.56	300.061
0.714	0.00043		0.714	0.00172		0.714	0.0006																	126.4	49.9808	1026.45	99.9671	1926.56	199.95	2826.66	299.895
0.715	0.00076		0.715	0.00171		0.715	0.0009																	126.5	49.9878	1026.55	100.005	1926.66	199.982	2826.76	299.863
0.716	0.00095		0.716	0.00178		0.716	0.00067																	126.6	49.9904	1026.65	100.024	1926.76	200.071	2826.86	299.876
0.717	0.00071		0.717	0.00151		0.717	0.00077																	126.7	49.9872	1026.75	100.024	1926.86	199.957	2826.96	299.87
0.718	0.00076		0.718	0.00155		0.718	0.00078																	126.8	49.9897	1026.85	99.9989	1926.96	200.008	2827.06	299.927
0.719	0.00126		0.719	0.00223		0.719	0.00098																	126.9	49.9827	1026.95	99.9989	1927.06	199.912	2827.16	299.952
0.72	0.00107		0.72	0.00184		0.72	0.00095																	127	49.9872	1027.05	99.9926	1927.16	200.014	2827.26	299.921
0.721	0.00087		0.721	0.00143		0.721	0.00073																	127.1	49.984	1027.15	99.9607	1927.26	200.02	2827.36	299.997
0.722	0.00111		0.722	0.00184		0.722	0.00085																	127.2	49.9878	1027.25	100.018	1927.36	199.995	2827.46	299.87
0.723	0.00077		0.723	0.00174		0.723	0.00088																	127.3	49.9885	1027.35	99.9416	1927.46	199.995	2827.56	299.908
0.724	0.00059		0.724	0.00153		0.724	0.00086																	127.4	49.9764	1027.45	100.056	1927.56	200.02	2827.66	299.895
0.725	0.00084		0.725	0.00152		0.725	0.00067																	127.5	49.9885	1027.55	99.9926	1927.66	199.938	2827.76	299.876
0.726	0.001		0.726	0.0017		0.726	0.00085																	127.6	49.9859	1027.65	99.9353	1927.76	200.046	2827.86	299.952
0.727	0.00062		0.727	0.00131		0.727	0.00042																	127.7	49.9795	1027.75	99.9926	1927.86	199.963	2827.96	299.87
0.728	0.00093		0.728	0.00208		0.728	0.00115																	127.8	49.9872	1027.85	99.948	1927.96	199.988	2828.06	299.914
0.729	0.00107		0.729	0.00149		0.729	0.0008																	127.9	49.984	1027.95	99.9544	1928.06	200.027	2828.16	300.073
0.73	0.00118		0.73	0.00115		0.73	0.00075																	128	49.9815	1028.05	100.044	1928.16	200.039	2828.26	299.87
0.731	0.00111		0.731	0.00121		0.731	0.00065																	128.1	49.9808	1028.15	99.9798	1928.26	199.957	2828.36	299.965
0.732	0.00034		0.732	0.00125		0.732	0.00059																	128.2	49.9834	1028.25	99.9989	1928.36	200.001	2828.46	299.914
0.733	0.00092		0.733	0.00178		0.733	0.00071																	128.3	49.9859	1028.35	100.005	1928.46	199.969	2828.56	299.914
0.734	0.00085		0.734	0.00176		0.734	0.00086																	128.4	49.9859	1028.45	100.012	1928.56	200.008	2828.66	300.029
0.735	0.00092		0.735	0.00157		0.735	0.00072																	128.5	49.9878	1028.55	99.9862	1928.66	200.001	2828.76	299.959
0.736	0.0009		0.736	0.00151		0.736	0.00121																	128.6	49.9853	1028.65	99.9862	1928.76	199.925	2828.86	300.048
0.737	0.0008		0.737	0.00122		0.737	0.00043																	128.7	49.9808	1028.75	100.005	1928.86	199.95	2828.96	299.8
0.738	0.00087		0.738	0.00138		0.738	0.00082																	128.8	49.9808	1028.85	100.018	1928.96	199.963	2829.06	299.94
0.739	0.00086		0.739	0.00146		0.739	0.00062																	128.9	49.9827	1028.95	100.05	1929.06	199.912	2829.16	299.914
0.74	0.00088		0.74	0.00168		0.74	0.00061																	129	49.9904	1029.05	100.069	1929.16	199.938	2829.26	299.831
0.741	0.00081		0.741	0.00128		0.741	0.00064																	129.1	49.9821	1029.15	99.9989	1929.26	199.982	2829.36	299.851
0.742	0.00064		0.742	0.001		0.742	0.00046																	129.2	49.977	1029.25	99.948	1929.36	199.976	2829.46	300.035
0.743	0.00049		0.743	0.00154		0.743	0.00037																	129.3	49.9846	1029.35	99.9926	1929.46	199.995	2829.56	299.933
0.744	0.0001		0.744	0.00114		0.744	0.00018																	129.4	49.9916	1029.45	100.037	1929.56	200.052	2829.66	299.895
0.745	0.00095		0.745	0.00141		0.745	0.00082																	129.5	49.9776	1029.55	99.9289	1929.66	200.033	2829.76	299.889
0.746	0.00101		0.746	0.00117		0.746	0.00076																	129.6	49.991	1029.65	99.9544	1929.76	200.039	2829.86	299.889
0.747	0.00109		0.747	0.0019		0.747	0.00106																	129.7	49.9846	1029.75	100.005	1929.86	199.88	2829.96	300.029
0.748	0.00182		0.748	0.0016		0.748	0.00094																	129.8	49.977	1029.85	99.9798	1929.96	200.02	2830.06	299.991
0.749	0.00158		0.749	0.00159		0.749	0.00103																	129.9	49.9827	1029.95	99.9862	1930.06	200.008	2830.16	299.87
0.75	0.00146		0.75	0.00165		0.75	0.00129																	130	49.9834	1030.05	99.9798	1930.16	199.988	2830.26	299.921
0.751	0.00129		0.751	0.00139		0.751	0.00067																	130.1	49.9834	1030.15	100.044	1930.26	199.95	2830.36	299.959
0.752	0.00115		0.752	0.00149		0.752	0.00064																	130.2	49.9865	1030.25	99.9416	1930.36	200.039	2830.46	299.844
0.753	0.00139		0.753	0.00146		0.753	0.0011																	130.3	49.9815	1030.35	100.005	1930.46	199.957	2830.56	300.029
0.754	0.0009		0.754	0.00176		0.754	0.0007																	130.4	49.9853	1030.45	100.056	1930.56	199.995	2830.66	299.946
0.755	0.00059		0.755	0.00137		0.755	0.00056																	130.5	49.984	1030.55	99.9989	1930.66	199.963	2830.76	299.908
0.756	0.00142		0.756	0.00132		0.756	0.00064																	130.6	49.9872	1030.65	99.9862	1930.76	200.033	2830.86	299.921
0.757	0.00108		0.757	0.00134		0.757	0.00076																	130.7	49.9827	1030.75	100.044	1930.86	200.046	2830.96	299.914
0.758	0.00106		0.758	0.00143		0.758	0.00072																	130.8	49.9783	1030.85	100.005	1930.96	200.001	2831.06	299.889
0.759	0.00113		0.759	0.00179		0.759	0.00091																	130.9	49.9859	1030.95	100.056	1931.06	199.982	2831.16	299.844
0.76	0.00135		0.76	0.00216		0.76	0.00109																	131	49.9878	1031.05	100.005	1931.16	199.957	2831.26	299.94
0.761	0.00123		0.761	0.0017		0.761	0.00087																	131.1	49.9802	1031.15	100.018	1931.26	199.963	2831.36	299.959
0.762	0.00131		0.762	0.00126		0.762	0.00075																	131.2	49.9776	1031.25	100.024	1931.36	200.046	2831.46	299.946
0.763	0.00066		0.763	0.00125		0.763	0.00036																	131.3	49.9776	1031.35	99.9926	1931.46	200.046	2831.56	299.825
0.764	0.00047		0.764	0.00072		0.764	0.00028																	131.4	49.9954	1031.45	99.9798	1931.56	199.912	2831.66	300.003
0.765	0.00068		0.765	0.00142		0.765	0.00039																	131.5	49.991	1031.55	99.9671	1931.66	199.976	2831.76	299.978
0.766	0.00095		0.766	0.00103		0.766	0.00071																	131.6	49.9929	1031.65	100.005	1931.76	200.033	2831.86	299.914
0.767	0.00136		0.767	0.00135		0.767	0.00087																	131.7	49.9744	1031.75	99.9671	1931.86	199.969	2831.96	299.914
0.768	0.00108		0.768	0.00087		0.768	0.00058																	131.8	49.9815	1031.85	100.031	1931.96	199.988	2832.06	299.895
0.769	0.00134		0.769	0.00168		0.769	0.001																	131.9	49.9795	1031.95	99.9926	1932.06	199.963	2832.16	299.978
0.77	0.00113		0.77	0.00131		0.77	0.0005																	132	49.9859	1032.05	100.012	1932.16	199.95	2832.26	299.933
0.771	0.00098		0.771	0.00204		0.771	0.00076																	132.1	49.9808	1032.15	99.9416	1932.26	199.982	2832.36	299.921
0.772	0.00125		0.772	0.00188		0.772	0.00101																	132.2	49.9783	1032.25	100.005	1932.36	199.995	2832.46	299.902
0.773	0.00116		0.773	0.00105		0.773	0.00056																	132.3	49.9802	1032.35	100.044	1932.46	200.008	2832.56	299.921
0.774	0.00069		0.774	0.00099		0.774	0.00046																	132.4	49.9872	1032.45	100.005	1932.56	200.001	2832.66	299.965
0.775	0.00181		0.775	0.00134		0.775	0.001																	132.5	49.9878	1032.55	100.056	1932.66	199.944	2832.76	299.902
0.776	0.00074		0.776	0.00129		0.776	0.00045																	132.6	49.9865	1032.65	100.012	1932.76	199.988	2832.86	299.933
0.777	0.00058		0.777	0.00087		0.777	0.00045																	132.7	49.9872	1032.75	100.031	1932.86	200.001	2832.96	299.908
0.778	0.00106		0.778	0.00141		0.778	0.00078																	132.8	49.9872	1032.85	99.9862	1932.96	199.957	2833.06	299.914
0.779	0.00069		0.779	0.00123		0.779	0.00066																	132.9	49.984	1032.95	100.031	1933.06	200.052	2833.16	299.946
0.78	0.00158		0.78	0.00201		0.78	0.00121																	133	49.9834	1033.05	99.9862	1933.16	200.008	2833.26	299.831
0.781	0.00073		0.781	0.00139		0.781	0.00043																	133.1	49.9872	1033.15	99.9735	1933.26	199.982	2833.36	299.933
0.782	0.00059		0.782	0.00076		0.782	-6e-05																	133.2	49.9865	1033.25	100.082	1933.36	199.944	2833.46	299.831
0.783	0.00094		0.783	0.00135		0.783	0.00045																	133.3	49.9776	1033.35	99.9353	1933.46	199.95	2833.56	299.876
0.784	0.00166		0.784	0.00191		0.784	0.00104																	133.4	49.9872	1033.45	99.9671	1933.56	200.065	2833.66	299.863
0.785	0.00179		0.785	0.00212		0.785	0.00083																	133.5	49.9815	1033.55	99.9607	1933.66	199.925	2833.76	299.844
0.786	0.00105		0.786	0.00145		0.786	0.00078																	133.6	49.9878	1033.65	99.9798	1933.76	200.027	2833.86	299.927
0.787	0.00074		0.787	0.00102		0.787	0.00011																	133.7	49.9821	1033.75	99.9607	1933.86	199.969	2833.96	299.895
0.788	0.00103		0.788	0.00098		0.788	0.00055																	133.8	49.984	1033.85	100.044	1933.96	200.078	2834.06	299.965
0.789	0.00125		0.789	0.00197		0.789	0.001																	133.9	49.9897	1033.95	100.018	1934.06	199.925	2834.16	300.105
0.79	0.00091		0.79	0.00137		0.79	0.00064																	134	49.9872	1034.05	99.9671	1934.16	200.046	2834.26	299.876
0.791	0.00076		0.791	0.00194		0.791	0.00099																	134.1	49.984	1034.15	99.9989	1934.26	200.027	2834.36	299.857
0.792	0.00079		0.792	0.00176		0.792	0.00019																	134.2	49.9853	1034.25	100.005	1934.36	199.925	2834.46	299.946
0.793	8e-05		0.793	0.00082		0.793	3e-05																	134.3	49.9808	1034.35	100.024	1934.46	199.982	2834.56	299.876
0.794	0.00051		0.794	0.00124		0.794	0.00032																	134.4	49.9808	1034.45	100.018	1934.56	199.995	2834.66	299.946
0.795	0.00097		0.795	0.0023		0.795	0.00092																	134.5	49.9827	1034.55	100.005	1934.66	199.938	2834.76	299.902
0.796	0.00111		0.796	0.00085		0.796	0.00031																	134.6	49.9808	1034.65	99.9798	1934.76	200.09	2834.86	299.844
0.797	0.0007		0.797	0.00151		0.797	0.00047																	134.7	49.9757	1034.75	99.9735	1934.86	199.995	2834.96	299.933
0.798	0.0008		0.798	0.00135		0.798	0.00056																	134.8	49.984	1034.85	99.9735	1934.96	199.982	2835.06	299.908
0.799	0.001		0.799	0.00092		0.799	0.0007																	134.9	49.9853	1034.95	100.056	1935.06	199.963	2835.16	299.857
0.8	0.00161		0.8	0.00204		0.8	0.00081																	135	49.9891	1035.05	99.9735	1935.16	200.001	2835.26	299.825
0.801	0.00018		0.801	0.00085		0.801	0.0002																	135.1	49.9878	1035.15	99.9735	1935.26	199.969	2835.36	299.863
0.802	0.00056		0.802	0.00151		0.802	0.00037																	135.2	49.9897	1035.25	99.9735	1935.36	199.957	2835.46	299.902
0.803	0.00075		0.803	0.00096		0.803	0.00024																	135.3	49.984	1035.35	99.9544	1935.46	200.008	2835.56	299.972
0.804	0.00072		0.804	0.00166		0.804	0.00039																	135.4	49.9891	1035.45	100.044	1935.56	200.039	2835.66	299.876
0.805	0.00119		0.805	0.00124		0.805	0.00069																	135.5	49.991	1035.55	99.9225	1935.66	199.976	2835.76	299.946
0.806	0.00155		0.806	0.00125		0.806	0.00084																	135.6	49.9846	1035.65	99.9735	1935.76	199.995	2835.86	299.959
0.807	0.00059		0.807	0.00028		0.807	5e-05																	135.7	49.97	1035.75	99.9926	1935.86	200.014	2835.96	299.902
0.808	0.00084		0.808	0.00154		0.808	0.00087																	135.8	49.9821	1035.85	100.024	1935.96	200.001	2836.06	299.914
0.809	0.00112		0.809	0.00148		0.809	0.00077																	135.9	49.9821	1035.95	99.9926	1936.06	200.001	2836.16	299.902
0.81	0.00206		0.81	0.00198		0.81	0.00126																	136	49.9795	1036.05	100.031	1936.16	199.957	2836.26	299.895
0.811	0.00176		0.811	0.00167		0.811	0.00125																	136.1	49.9821	1036.15	99.9735	1936.26	200.02	2836.36	299.876
0.812	0.00085		0.812	0.00154		0.812	0.0006																	136.2	49.9802	1036.25	99.9607	1936.36	200.008	2836.46	299.921
0.813	0.00084		0.813	0.00201		0.813	0.0005																	136.3	49.9776	1036.35	99.9735	1936.46	200.046	2836.56	299.914
0.814	0.00074		0.814	0.00169		0.814	0.00028																	136.4	49.9923	1036.45	99.9735	1936.56	199.95	2836.66	299.838
0.815	0.00067		0.815	0.00042		0.815	0.0002																	136.5	49.9789	1036.55	99.9735	1936.66	199.995	2836.76	299.914
0.816	0.00042		0.816	0.00119		0.816	2e-05																	136.6	49.9916	1036.65	100.012	1936.76	199.918	2836.86	299.863
0.817	0.00142		0.817	0.00246		0.817	0.00076																	136.7	49.991	1036.75	100.018	1936.86	200.039	2836.96	299.87
0.818	0.00044		0.818	0.00065		0.818	0.00051																	136.8	49.9859	1036.85	99.9926	1936.96	199.938	2837.06	299.876
0.819	0.00133		0.819	0.00078		0.819	0.00027																	136.9	49.9821	1036.95	100.024	1937.06	200.014	2837.16	299.914
0.82	0.00176		0.82	0.00171		0.82	0.00084																	137	49.9764	1037.05	99.9735	1937.16	199.969	2837.26	299.914
0.821	-3e-05		0.821	0.00125		0.821	-0.00017																	137.1	49.9878	1037.15	100.031	1937.26	200.027	2837.36	299.927
0.822	0.00077		0.822	0.00146		0.822	0.00025																	137.2	49.9821	1037.25	100.031	1937.36	199.988	2837.46	299.882
0.823	0.00266		0.823	0.0019		0.823	0.00112																	137.3	49.984	1037.35	99.9862	1937.46	199.95	2837.56	299.946
0.824	0.0009		0.824	0.00136		0.824	0.0008																	137.4	49.9916	1037.45	100.018	1937.56	200.027	2837.66	299.933
0.825	0.0008		0.825	0.00115		0.825	0.00017																	137.5	49.9821	1037.55	100.031	1937.66	200.008	2837.76	299.991
0.826	0.00152		0.826	0.00059		0.826	0.00024																	137.6	49.9872	1037.65	99.9416	1937.76	199.957	2837.86	299.882
0.827	0.00131		0.827	0.00118		0.827	0.00098																	137.7	49.9846	1037.75	99.9798	1937.86	200.071	2837.96	299.972
0.828	0.00086		0.828	0.00087		0.828	0.00075																	137.8	49.9853	1037.85	99.9862	1937.96	199.976	2838.06	299.863
0.829	0.00107		0.829	0.00087		0.829	6e-05																	137.9	49.984	1037.95	100.037	1938.06	200.027	2838.16	299.87
0.83	0.00168		0.83	0.0015		0.83	0.00087																	138	49.9891	1038.05	99.8971	1938.16	200.033	2838.26	299.978
0.831	0.00075		0.831	0.00106		0.831	0.00023																	138.1	49.984	1038.15	99.9416	1938.26	199.938	2838.36	299.889
0.832	0.00222		0.832	0.00031		0.832	0.00035																	138.2	49.9904	1038.25	99.9735	1938.36	199.976	2838.46	299.876
0.833	-5e-05		0.833	-1e-05		0.833	0.00014																	138.3	49.9872	1038.35	100.063	1938.46	200.014	2838.56	299.863
0.834	0.00182		0.834	0.00161		0.834	0.00084																	138.4	49.9827	1038.45	100.005	1938.56	199.988	2838.66	299.87
0.835	0.00091		0.835	0.00075		0.835	3e-05																	138.5	49.9859	1038.55	99.9735	1938.66	200.02	2838.76	299.882
0.836	0.00187		0.836	0.00175		0.836	0.00148																	138.6	49.9923	1038.65	99.9989	1938.76	200.027	2838.86	299.889
0.837	0.00216		0.837	0.00197		0.837	0.00045																	138.7	49.9853	1038.75	100.037	1938.86	200.014	2838.96	299.87
0.838	0.00063		0.838	0.00079		0.838	-6e-05																	138.8	49.9929	1038.85	100.018	1938.96	199.982	2839.06	299.882
0.839	0.00094		0.839	0.00141		0.839	6e-05																	138.9	49.9808	1038.95	100.005	1939.06	199.957	2839.16	299.863
0.84	0.00217		0.84	0.00188		0.84	0.0015																	139	49.991	1039.05	99.9607	1939.16	199.969	2839.26	299.952
0.841	0.0012		0.841	0.00159		0.841	0.00073																	139.1	49.9878	1039.15	100.044	1939.26	200.001	2839.36	299.774
0.842	0.00014		0.842	0.00071		0.842	-0.00043																	139.2	49.9885	1039.25	100.012	1939.36	200.027	2839.46	299.914
0.843	0.0019		0.843	0.00072		0.843	0.00153																	139.3	49.9859	1039.35	99.9544	1939.46	200.027	2839.56	300.023
0.844	0.00147		0.844	0.0028		0.844	0.00069																	139.4	49.9859	1039.45	99.9607	1939.56	199.95	2839.66	299.933
0.845	0.00175		0.845	-0.0001		0.845	-0.00044																	139.5	49.9827	1039.55	100.005	1939.66	199.995	2839.76	299.94
0.846	0.00167		0.846	0.00203		0.846	0.00053																	139.6	49.9961	1039.65	100.018	1939.76	199.988	2839.86	299.94
0.847	0.00089		0.847	0.00097		0.847	0.00097																	139.7	49.991	1039.75	99.9798	1939.86	200.001	2839.96	299.87
0.848	0.00126		0.848	0.00183		0.848	0.00082																	139.8	49.9859	1039.85	99.9162	1939.96	200.027	2840.06	299.825
0.849	0.00192		0.849	0.00071		0.849	0.00088																	139.9	49.9891	1039.95	99.9926	1940.06	200.014	2840.16	299.902
0.85	8e-05		0.85	0.00144		0.85	-0.00022																	140	49.9808	1040.05	99.9798	1940.16	200.052	2840.26	299.889
0.851	-0.00097		0.851	0.00074		0.851	-0.00171																	140.1	49.9834	1040.15	100.031	1940.26	199.995	2840.36	299.972
0.852	0.0019		0.852	0.00127		0.852	-0.00013																	140.2	49.9834	1040.25	99.9735	1940.36	199.982	2840.46	299.94
0.853	0.00032		0.853	0.00164		0.853	0.00056																	140.3	49.9776	1040.35	99.9989	1940.46	200.084	2840.56	299.933
0.854	0.00077		0.854	0.00309		0.854	-0.00041																	140.4	49.9795	1040.45	99.9607	1940.56	199.969	2840.66	299.825
0.855	0.00226		0.855	0.00096		0.855	0.00098																	140.5	49.9929	1040.55	99.9926	1940.66	199.963	2840.76	299.946
0.856	0.00071		0.856	0.00289		0.856	0.00125																	140.6	49.984	1040.65	99.948	1940.76	200.033	2840.86	300.016
0.857	0.00275		0.857	0.00393		0.857	0.00272																	140.7	49.9834	1040.75	100.037	1940.86	200.014	2840.96	299.902
0.858	0.00119		0.858	-0.0006		0.858	-0.00071																	140.8	49.9821	1040.85	99.948	1940.96	200.078	2841.06	299.838
0.859	0.0004		0.859	0.0023		0.859	0.00063																	140.9	49.9751	1040.95	99.948	1941.06	199.944	2841.16	299.933
0.86	0.00327		0.86	0.00197		0.86	0.0008																	141	49.9808	1041.05	99.9735	1941.16	199.969	2841.26	299.965
0.861	-0.00168		0.861	-0.00068		0.861	-0.00113																	141.1	49.977	1041.15	100.024	1941.26	200.065	2841.36	299.889
0.862	-0.00034		0.862	-0.00136		0.862	-0.00191																	141.2	49.9865	1041.25	100.05	1941.36	199.969	2841.46	299.933
0.863	0.00058		0.863	0.00174		0.863	0.00152																	141.3	49.9885	1041.35	100.044	1941.46	200.008	2841.56	299.889
0.864	-0.00062		0.864	0.00076		0.864	0.00035																	141.4	49.9846	1041.45	99.9926	1941.56	199.988	2841.66	299.946
0.865	0.00165		0.865	0.00246		0.865	0.0006																	141.5	49.9795	1041.55	100.05	1941.66	200.014	2841.76	299.94
0.866	0.0012		0.866	-0.00128		0.866	0.00101																	141.6	49.9846	1041.65	100.018	1941.76	200.014	2841.86	300.118
0.867	0.0014		0.867	0.00214		0.867	-2e-05																	141.7	49.9834	1041.75	100.024	1941.86	199.995	2841.96	299.819
0.868	0.00028		0.868	0.0006		0.868	0.00016																	141.8	49.9885	1041.85	99.9353	1941.96	199.982	2842.06	299.914
0.869	-0.00381		0.869	-0.00056		0.869	-0.00386																	141.9	49.9853	1041.95	100.069	1942.06	199.988	2842.16	299.857
0.87	0.00089		0.87	-0.00271		0.87	-0.00264																	142	49.9885	1042.05	100.018	1942.16	200.008	2842.26	299.946
0.871	0.002		0.871	-0.00036		0.871	-0.0045																	142.1	49.9865	1042.15	99.9671	1942.26	199.982	2842.36	299.959
0.872	0.00619		0.872	0.00601		0.872	0.00118																	142.2	49.9891	1042.25	99.9735	1942.36	199.957	2842.46	300.042
																								142.3	49.9783	1042.35	100.056	1942.46	200.02	2842.56	299.914
																								142.4	49.9744	1042.45	100.063	1942.56	199.944	2842.66	299.8
																								142.5	49.984	1042.55	99.9671	1942.66	199.95	2842.76	299.844
																								142.6	49.9827	1042.65	100.056	1942.76	200.014	2842.86	299.889
																								142.7	49.9872	1042.75	100.024	1942.86	200.059	2842.96	300.003
																								142.8	49.984	1042.85	100.031	1942.96	199.944	2843.06	299.927
																								142.9	49.9815	1042.95	100.012	1943.06	200.027	2843.16	299.94
																								143	49.984	1043.05	99.9671	1943.16	200.027	2843.26	299.921
																								143.1	49.9815	1043.15	100.024	1943.26	199.988	2843.36	299.876
																								143.2	49.991	1043.25	99.948	1943.36	200.001	2843.46	299.895
																								143.3	49.9891	1043.35	100.082	1943.46	200.001	2843.56	299.902
																								143.4	49.9942	1043.45	100.005	1943.56	199.995	2843.66	299.889
																								143.5	49.9865	1043.55	99.9926	1943.66	199.963	2843.76	299.94
																								143.6	49.9885	1043.65	100.005	1943.76	200.09	2843.86	299.946
																								143.7	49.9846	1043.75	100.018	1943.86	199.963	2843.96	299.882
																								143.8	49.984	1043.85	100.05	1943.96	200.046	2844.06	299.959
																								143.9	49.991	1043.95	100.069	1944.06	200.065	2844.16	299.857
																								144	49.9859	1044.05	99.9607	1944.16	199.976	2844.26	299.94
																								144.1	49.9961	1044.15	99.9989	1944.26	199.982	2844.36	299.94
																								144.2	49.9821	1044.25	100.031	1944.36	199.925	2844.46	299.87
																								144.3	49.9904	1044.35	100.005	1944.46	199.944	2844.56	299.908
																								144.4	49.9776	1044.45	99.9798	1944.56	199.988	2844.66	300.016
																								144.5	49.9789	1044.55	100.05	1944.66	199.976	2844.76	299.914
																								144.6	49.9834	1044.65	99.9416	1944.76	200.008	2844.86	299.946
																								144.7	49.9744	1044.75	100.018	1944.86	200.039	2844.96	299.889
																								144.8	49.9802	1044.85	99.9989	1944.96	199.982	2845.06	299.857
																								144.9	49.9834	1044.95	99.9544	1945.06	200.014	2845.16	299.952
																								145	49.9846	1045.05	100.069	1945.16	200.065	2845.26	299.87
																								145.1	49.9859	1045.15	100.031	1945.26	199.969	2845.36	299.844
																								145.2	49.9885	1045.25	99.9862	1945.36	200.033	2845.46	299.914
																								145.3	49.9834	1045.35	100.037	1945.46	200.084	2845.56	299.933
																								145.4	49.9789	1045.45	100.012	1945.56	200.033	2845.66	299.889
																								145.5	49.9878	1045.55	99.9862	1945.66	200.065	2845.76	299.87
																								145.6	49.9815	1045.65	100.05	1945.76	200.046	2845.86	299.876
																								145.7	49.9859	1045.75	100.012	1945.86	200.046	2845.96	299.94
																								145.8	49.991	1045.85	99.9225	1945.96	200.046	2846.06	299.882
																								145.9	49.9846	1045.95	100.037	1946.06	200.001	2846.16	299.927
																								146	49.9904	1046.05	100.05	1946.16	200.027	2846.26	299.94
																								146.1	49.9853	1046.15	100.044	1946.26	199.988	2846.36	299.908
																								146.2	49.9846	1046.25	99.9607	1946.36	199.995	2846.46	299.94
																								146.3	49.9808	1046.35	99.9416	1946.46	200.059	2846.56	299.863
																								146.4	49.9865	1046.45	100.075	1946.56	199.957	2846.66	299.965
																								146.5	49.9834	1046.55	99.9798	1946.66	199.982	2846.76	299.863
																								146.6	49.9904	1046.65	99.9989	1946.76	200.059	2846.86	299.902
																								146.7	49.9808	1046.75	100.012	1946.86	200.001	2846.96	299.978
																								146.8	49.9954	1046.85	100.037	1946.96	199.906	2847.06	299.812
																								146.9	49.9738	1046.95	99.9607	1947.06	200.014	2847.16	299.908
																								147	49.9929	1047.05	99.9607	1947.16	199.957	2847.26	299.921
																								147.1	49.9885	1047.15	100.024	1947.26	199.976	2847.36	299.959
																								147.2	49.9821	1047.25	99.9607	1947.36	199.944	2847.46	299.895
																								147.3	49.9757	1047.35	99.9416	1947.46	199.988	2847.56	299.94
																								147.4	49.991	1047.45	99.9735	1947.56	199.988	2847.66	299.959
																								147.5	49.9872	1047.55	99.9926	1947.66	199.963	2847.76	299.927
																								147.6	49.984	1047.65	99.9607	1947.76	200.001	2847.86	299.946
																								147.7	49.9821	1047.75	100.005	1947.86	199.938	2847.96	299.933
																								147.8	49.9846	1047.85	99.9926	1947.96	200.084	2848.06	299.87
																								147.9	49.9834	1047.95	99.9671	1948.06	200.039	2848.16	299.921
																								148	49.9942	1048.05	99.9862	1948.16	199.957	2848.26	299.889
																								148.1	49.9859	1048.15	100.012	1948.26	200.033	2848.36	299.94
																								148.2	49.9834	1048.25	100.031	1948.36	200.014	2848.46	299.844
																								148.3	49.9808	1048.35	99.9671	1948.46	199.944	2848.56	299.927
																								148.4	49.9885	1048.45	99.9544	1948.56	199.95	2848.66	299.774
																								148.5	49.9865	1048.55	100.044	1948.66	199.982	2848.76	299.921
																								148.6	49.9872	1048.65	99.948	1948.76	199.944	2848.86	299.959
																								148.7	49.9821	1048.75	99.9989	1948.86	200.065	2848.96	300.023
																								148.8	49.9853	1048.85	100.05	1948.96	199.982	2849.06	299.908
																								148.9	49.9853	1048.95	99.9989	1949.06	200.059	2849.16	299.895
																								149	49.9846	1049.05	99.9989	1949.16	199.988	2849.26	299.921
																								149.1	49.984	1049.15	100.031	1949.26	199.976	2849.36	299.946
																								149.2	49.9923	1049.25	100.024	1949.36	199.982	2849.46	299.87
																								149.3	49.9808	1049.35	100.024	1949.46	200.02	2849.56	299.889
																								149.4	49.9834	1049.45	99.9034	1949.56	200.014	2849.66	299.819
																								149.5	49.991	1049.55	100.056	1949.66	199.944	2849.76	299.978
																								149.6	49.9942	1049.65	99.9289	1949.76	199.938	2849.86	299.914
																								149.7	49.9834	1049.75	100.094	1949.86	200.02	2849.96	299.952
																								149.8	49.9834	1049.85	100.024	1949.96	199.995	2850.06	299.857
																								149.9	49.9821	1049.95	100.044	1950.06	200.008	2850.16	300.01
																								150	49.991	1050.05	99.948	1950.16	200.014	2850.26	299.921
																								150.1	49.9872	1050.15	100.024	1950.26	200.02	2850.36	300.042
																								150.2	49.9878	1050.25	100.018	1950.36	200.071	2850.46	299.838
																								150.3	49.9878	1050.35	100.088	1950.46	200.001	2850.56	299.914
																								150.4	49.9827	1050.45	99.9798	1950.56	200.027	2850.66	299.812
																								150.5	49.9802	1050.55	100.031	1950.66	199.931	2850.76	299.876
																								150.6	49.9872	1050.65	99.948	1950.76	200.071	2850.86	299.921
																								150.7	49.9878	1050.75	99.9735	1950.86	200.065	2850.96	299.946
																								150.8	49.9853	1050.85	100.005	1950.96	199.988	2851.06	299.863
																								150.9	49.9846	1050.95	99.948	1951.06	200.001	2851.16	299.882
																								151	49.9808	1051.05	99.9671	1951.16	199.969	2851.26	299.94
																								151.1	49.9897	1051.15	100.044	1951.26	199.976	2851.36	299.933
																								151.2	49.9859	1051.25	99.9926	1951.36	200.001	2851.46	299.793
																								151.3	49.9904	1051.35	99.9926	1951.46	200.014	2851.56	299.921
																								151.4	49.9923	1051.45	100.063	1951.56	199.982	2851.66	299.876
																								151.5	49.9732	1051.55	100.031	1951.66	199.969	2851.76	300.003
																								151.6	49.9808	1051.65	99.9607	1951.76	200.059	2851.86	299.857
																								151.7	49.9846	1051.75	99.9989	1951.86	199.931	2851.96	299.876
																								151.8	49.9834	1051.85	99.9798	1951.96	199.95	2852.06	299.997
																								151.9	49.984	1051.95	100.005	1952.06	199.982	2852.16	299.914
																								152	49.9789	1052.05	99.9544	1952.16	199.963	2852.26	299.952
																								152.1	49.9859	1052.15	100.082	1952.26	199.969	2852.36	299.902
																								152.2	49.9802	1052.25	99.9289	1952.36	200.008	2852.46	299.895
																								152.3	49.9827	1052.35	99.9671	1952.46	199.982	2852.56	299.857
																								152.4	49.9859	1052.45	99.9862	1952.56	199.963	2852.66	299.908
																								152.5	49.9872	1052.55	99.948	1952.66	199.988	2852.76	299.972
																								152.6	49.9878	1052.65	100.012	1952.76	200.02	2852.86	299.933
																								152.7	49.9935	1052.75	99.9798	1952.86	200.008	2852.96	299.946
																								152.8	49.9821	1052.85	100.012	1952.96	200.014	2853.06	299.94
																								152.9	49.9878	1052.95	100.088	1953.06	199.938	2853.16	299.933
																								153	49.984	1053.05	100.018	1953.16	199.95	2853.26	299.965
																								153.1	49.9795	1053.15	100.012	1953.26	199.938	2853.36	299.946
																								153.2	49.9815	1053.25	100.005	1953.36	199.899	2853.46	299.921
																								153.3	49.9821	1053.35	99.9926	1953.46	199.963	2853.56	299.959
																								153.4	49.9802	1053.45	100.012	1953.56	200.014	2853.66	300.023
																								153.5	49.9904	1053.55	100.088	1953.66	199.976	2853.76	299.927
																								153.6	49.9897	1053.65	100.024	1953.76	200.014	2853.86	299.882
																								153.7	49.9878	1053.75	100.012	1953.86	199.969	2853.96	299.889
																								153.8	49.9885	1053.85	99.9989	1953.96	199.931	2854.06	299.991
																								153.9	49.9846	1053.95	99.9607	1954.06	199.988	2854.16	299.959
																								154	49.9865	1054.05	100.018	1954.16	200.02	2854.26	299.997
																								154.1	49.977	1054.15	100.05	1954.26	199.969	2854.36	299.933
																								154.2	49.9878	1054.25	100.082	1954.36	200.027	2854.46	299.991
																								154.3	49.9942	1054.35	99.9735	1954.46	199.982	2854.56	299.857
																								154.4	49.9954	1054.45	99.9862	1954.56	199.969	2854.66	299.863
																								154.5	49.9776	1054.55	100.005	1954.66	200.008	2854.76	299.94
																								154.6	49.9859	1054.65	99.9607	1954.76	199.982	2854.86	299.895
																								154.7	49.9859	1054.75	100.037	1954.86	199.976	2854.96	299.857
																								154.8	49.9916	1054.85	100.018	1954.96	199.969	2855.06	299.882
																								154.9	49.977	1054.95	100.031	1955.06	200.008	2855.16	299.933
																								155	49.9948	1055.05	100.005	1955.16	199.957	2855.26	299.825
																								155.1	49.9897	1055.15	100.063	1955.26	200.027	2855.36	299.933
																								155.2	49.9891	1055.25	99.9989	1955.36	200.059	2855.46	299.87
																								155.3	49.9815	1055.35	99.9416	1955.46	199.963	2855.56	299.876
																								155.4	49.9865	1055.45	99.9798	1955.56	199.976	2855.66	299.819
																								155.5	49.9802	1055.55	99.9671	1955.66	199.982	2855.76	299.952
																								155.6	49.9865	1055.65	99.9989	1955.76	200.039	2855.86	299.952
																								155.7	49.9865	1055.75	100.018	1955.86	199.963	2855.96	299.876
																								155.8	49.9878	1055.85	100.056	1955.96	199.976	2856.06	300.105
																								155.9	49.9827	1055.95	99.9671	1956.06	200.065	2856.16	299.94
																								156	49.9904	1056.05	100.012	1956.16	199.976	2856.26	299.914
																								156.1	49.9827	1056.15	100.005	1956.26	199.912	2856.36	299.838
																								156.2	49.9897	1056.25	100.082	1956.36	200.078	2856.46	299.946
																								156.3	49.9853	1056.35	99.9862	1956.46	199.938	2856.56	299.844
																								156.4	49.9885	1056.45	100.018	1956.56	200.008	2856.66	299.902
																								156.5	49.9834	1056.55	99.9989	1956.66	199.95	2856.76	299.876
																								156.6	49.9923	1056.65	99.9735	1956.76	199.963	2856.86	299.902
																								156.7	49.9834	1056.75	100.012	1956.86	199.969	2856.96	299.902
																								156.8	49.9897	1056.85	99.9989	1956.96	200.001	2857.06	299.812
																								156.9	49.9872	1056.95	99.9798	1957.06	200.116	2857.16	300.08
																								157	49.9802	1057.05	99.9926	1957.16	200.027	2857.26	299.921
																								157.1	49.9865	1057.15	99.9798	1957.26	199.982	2857.36	299.889
																								157.2	49.9904	1057.25	99.9862	1957.36	199.982	2857.46	300.054
																								157.3	49.9795	1057.35	100.031	1957.46	200.008	2857.56	299.857
																								157.4	49.9802	1057.45	100.018	1957.56	199.982	2857.66	299.882
																								157.5	49.9827	1057.55	100.05	1957.66	200.02	2857.76	299.889
																								157.6	49.9872	1057.65	99.9798	1957.76	200.027	2857.86	299.902
																								157.7	49.9878	1057.75	100.012	1957.86	199.995	2857.96	300.035
																								157.8	49.9802	1057.85	100.063	1957.96	199.95	2858.06	299.902
																								157.9	49.9891	1057.95	100.012	1958.06	200.084	2858.16	299.87
																								158	49.9827	1058.05	100.012	1958.16	199.976	2858.26	299.851
																								158.1	49.9904	1058.15	99.948	1958.26	200.008	2858.36	299.959
																								158.2	49.9789	1058.25	100.005	1958.36	200.033	2858.46	299.851
																								158.3	49.9885	1058.35	100.005	1958.46	199.918	2858.56	299.844
																								158.4	49.9865	1058.45	100.012	1958.56	199.969	2858.66	299.952
																								158.5	49.9827	1058.55	100.024	1958.66	199.963	2858.76	299.889
																								158.6	49.9859	1058.65	100.005	1958.76	200.039	2858.86	299.895
																								158.7	49.9821	1058.75	99.9034	1958.86	199.957	2858.96	299.927
																								158.8	49.9827	1058.85	100.018	1958.96	199.988	2859.06	299.914
																								158.9	49.9878	1058.95	99.9989	1959.06	199.957	2859.16	300.01
																								159	49.9942	1059.05	99.9735	1959.16	200.046	2859.26	299.8
																								159.1	49.9885	1059.15	99.9544	1959.26	199.988	2859.36	299.882
																								159.2	49.9846	1059.25	100.031	1959.36	200.052	2859.46	299.972
																								159.3	49.9783	1059.35	100.012	1959.46	200.027	2859.56	299.895
																								159.4	49.9929	1059.45	100.024	1959.56	200.001	2859.66	299.876
																								159.5	49.9942	1059.55	100.005	1959.66	199.976	2859.76	299.895
																								159.6	49.9891	1059.65	100.012	1959.76	199.899	2859.86	299.851
																								159.7	49.9815	1059.75	100.024	1959.86	200.027	2859.96	299.895
																								159.8	49.9897	1059.85	100.018	1959.96	199.957	2860.06	299.831
																								159.9	49.9897	1059.95	99.9926	1960.06	200.078	2860.16	299.857
																								160	49.9872	1060.05	100.018	1960.16	199.976	2860.26	299.876
																								160.1	49.9935	1060.15	99.9098	1960.26	199.995	2860.36	299.876
																								160.2	49.9891	1060.25	100.005	1960.36	199.976	2860.46	299.889
																								160.3	49.9846	1060.35	100.05	1960.46	200.001	2860.56	299.94
																								160.4	49.9795	1060.45	100.012	1960.56	200.014	2860.66	299.831
																								160.5	49.9827	1060.55	100.056	1960.66	199.982	2860.76	299.991
																								160.6	49.9783	1060.65	99.9544	1960.76	199.982	2860.86	299.882
																								160.7	49.9795	1060.75	99.9989	1960.86	200.039	2860.96	299.889
																								160.8	49.9795	1060.85	100.018	1960.96	200.027	2861.06	299.819
																								160.9	49.9802	1060.95	99.9926	1961.06	199.963	2861.16	299.851
																								161	49.9923	1061.05	99.9735	1961.16	199.988	2861.26	299.819
																								161.1	49.9859	1061.15	100.005	1961.26	200.052	2861.36	299.997
																								161.2	49.9891	1061.25	99.9671	1961.36	199.988	2861.46	299.933
																								161.3	49.9821	1061.35	99.9735	1961.46	199.976	2861.56	299.863
																								161.4	49.9834	1061.45	99.9607	1961.56	200.033	2861.66	300.048
																								161.5	49.9808	1061.55	100.012	1961.66	200.027	2861.76	299.902
																								161.6	49.984	1061.65	99.9671	1961.76	199.931	2861.86	299.838
																								161.7	49.9827	1061.75	99.9544	1961.86	200.039	2861.96	299.914
																								161.8	49.9808	1061.85	99.9798	1961.96	200.039	2862.06	299.882
																								161.9	49.9878	1061.95	100.037	1962.06	200.027	2862.16	300.01
																								162	49.9776	1062.05	100.024	1962.16	200.001	2862.26	299.882
																								162.1	49.9897	1062.15	100.037	1962.26	200.027	2862.36	299.94
																								162.2	49.9872	1062.25	99.9607	1962.36	200.001	2862.46	299.921
																								162.3	49.9802	1062.35	100.075	1962.46	200.014	2862.56	299.921
																								162.4	49.9891	1062.45	100.005	1962.56	200.001	2862.66	299.902
																								162.5	49.9776	1062.55	100.012	1962.66	200.065	2862.76	299.965
																								162.6	49.9865	1062.65	100.005	1962.76	200.046	2862.86	299.991
																								162.7	49.9808	1062.75	100.012	1962.86	200.008	2862.96	299.991
																								162.8	49.9827	1062.85	100.012	1962.96	199.95	2863.06	299.895
																								162.9	49.9834	1062.95	100.012	1963.06	199.995	2863.16	299.902
																								163	49.9834	1063.05	99.9607	1963.16	199.925	2863.26	299.8
																								163.1	49.9827	1063.15	100.012	1963.26	199.963	2863.36	299.921
																								163.2	49.9776	1063.25	100.044	1963.36	200.008	2863.46	299.914
																								163.3	49.9865	1063.35	99.9735	1963.46	200.008	2863.56	299.908
																								163.4	49.9853	1063.45	99.9544	1963.56	200.008	2863.66	299.895
																								163.5	49.9853	1063.55	100.012	1963.66	199.95	2863.76	299.933
																								163.6	49.9891	1063.65	100.005	1963.76	200.014	2863.86	299.946
																								163.7	49.9827	1063.75	100.012	1963.86	200.014	2863.96	299.857
																								163.8	49.9853	1063.85	100.018	1963.96	199.988	2864.06	299.908
																								163.9	49.9821	1063.95	99.948	1964.06	199.988	2864.16	299.812
																								164	49.9834	1064.05	99.948	1964.16	200.014	2864.26	299.851
																								164.1	49.9878	1064.15	99.9862	1964.26	199.976	2864.36	299.933
																								164.2	49.9942	1064.25	100.005	1964.36	200.097	2864.46	300.099
																								164.3	49.9834	1064.35	99.9353	1964.46	199.995	2864.56	299.914
																								164.4	49.9859	1064.45	100.05	1964.56	199.963	2864.66	299.889
																								164.5	49.9802	1064.55	99.9735	1964.66	200.001	2864.76	299.914
																								164.6	49.9859	1064.65	100.05	1964.76	200.071	2864.86	299.914
																								164.7	49.9751	1064.75	100.005	1964.86	199.976	2864.96	299.902
																								164.8	49.9808	1064.85	100.012	1964.96	199.944	2865.06	299.902
																								164.9	49.9821	1064.95	99.9544	1965.06	199.957	2865.16	299.946
																								165	49.9853	1065.05	99.9798	1965.16	199.957	2865.26	300.061
																								165.1	49.9853	1065.15	99.9862	1965.26	199.95	2865.36	299.959
																								165.2	49.9789	1065.25	100.005	1965.36	199.976	2865.46	299.876
																								165.3	49.9764	1065.35	99.9862	1965.46	199.944	2865.56	299.882
																								165.4	49.9872	1065.45	100.005	1965.56	200.052	2865.66	299.921
																								165.5	49.9808	1065.55	100.044	1965.66	199.925	2865.76	299.965
																								165.6	49.9853	1065.65	100.024	1965.76	200.001	2865.86	299.952
																								165.7	49.9929	1065.75	99.9862	1965.86	199.944	2865.96	299.997
																								165.8	49.9789	1065.85	99.9735	1965.96	199.976	2866.06	300.029
																								165.9	49.9904	1065.95	100.012	1966.06	200.039	2866.16	299.87
																								166	49.9853	1066.05	99.9671	1966.16	199.982	2866.26	299.876
																								166.1	49.9872	1066.15	99.9798	1966.26	199.995	2866.36	299.844
																								166.2	49.9802	1066.25	99.9862	1966.36	200.071	2866.46	299.831
																								166.3	49.9834	1066.35	100.031	1966.46	200.033	2866.56	299.946
																								166.4	49.9878	1066.45	99.9607	1966.56	200.001	2866.66	299.851
																								166.5	49.984	1066.55	100.005	1966.66	199.957	2866.76	299.831
																								166.6	49.9776	1066.65	100.024	1966.76	200.046	2866.86	300.086
																								166.7	49.984	1066.75	100.082	1966.86	199.944	2866.96	299.831
																								166.8	49.9764	1066.85	99.9862	1966.96	199.982	2867.06	299.851
																								166.9	49.9897	1066.95	99.9798	1967.06	199.982	2867.16	299.914
																								167	49.9872	1067.05	100.018	1967.16	199.988	2867.26	299.914
																								167.1	49.9827	1067.15	100.05	1967.26	199.988	2867.36	299.94
																								167.2	49.9789	1067.25	100.075	1967.36	199.976	2867.46	299.914
																								167.3	49.9853	1067.35	99.9607	1967.46	199.976	2867.56	300.023
																								167.4	49.9878	1067.45	99.9926	1967.56	199.976	2867.66	299.876
																								167.5	49.9795	1067.55	99.9607	1967.66	200.046	2867.76	300.01
																								167.6	49.9904	1067.65	99.9989	1967.76	199.963	2867.86	299.889
																								167.7	49.9897	1067.75	99.9989	1967.86	199.95	2867.96	299.844
																								167.8	49.984	1067.85	100.018	1967.96	200.02	2868.06	299.87
																								167.9	49.9783	1067.95	99.9798	1968.06	200.001	2868.16	299.933
																								168	49.9795	1068.05	100.024	1968.16	199.95	2868.26	299.902
																								168.1	49.9878	1068.15	99.8843	1968.26	200.001	2868.36	299.933
																								168.2	49.9865	1068.25	100.069	1968.36	200.046	2868.46	299.927
																								168.3	49.984	1068.35	100.044	1968.46	200.008	2868.56	300.029
																								168.4	49.9834	1068.45	100.044	1968.56	200.065	2868.66	299.902
																								168.5	49.9865	1068.55	99.9989	1968.66	199.995	2868.76	299.952
																								168.6	49.9891	1068.65	99.9798	1968.76	200.027	2868.86	299.889
																								168.7	49.9961	1068.75	99.9671	1968.86	199.944	2868.96	299.927
																								168.8	49.9802	1068.85	99.9862	1968.96	200.116	2869.06	299.851
																								168.9	49.9885	1068.95	100.044	1969.06	199.963	2869.16	300.188
																								169	49.9865	1069.05	99.9926	1969.16	199.982	2869.26	299.946
																								169.1	49.9885	1069.15	100.031	1969.26	200.039	2869.36	300.035
																								169.2	49.9783	1069.25	100.005	1969.36	200.059	2869.46	299.844
																								169.3	49.9827	1069.35	99.9862	1969.46	200.059	2869.56	299.914
																								169.4	49.9821	1069.45	99.9544	1969.56	199.95	2869.66	299.914
																								169.5	49.9878	1069.55	100.063	1969.66	200.014	2869.76	299.812
																								169.6	49.9827	1069.65	100.037	1969.76	200.001	2869.86	299.959
																								169.7	49.9865	1069.75	99.9735	1969.86	199.969	2869.96	299.908
																								169.8	49.9865	1069.85	100.037	1969.96	200.033	2870.06	299.895
																								169.9	49.9802	1069.95	99.9544	1970.06	200.02	2870.16	299.972
																								170	49.977	1070.05	100.005	1970.16	199.957	2870.26	299.895
																								170.1	49.9846	1070.15	100.056	1970.26	200.001	2870.36	299.895
																								170.2	49.9821	1070.25	100.024	1970.36	199.969	2870.46	299.819
																								170.3	49.9815	1070.35	100.024	1970.46	199.957	2870.56	299.927
																								170.4	49.9846	1070.45	99.9926	1970.56	199.988	2870.66	299.946
																								170.5	49.9853	1070.55	99.9862	1970.66	199.969	2870.76	300.023
																								170.6	49.9808	1070.65	99.9607	1970.76	199.963	2870.86	299.914
																								170.7	49.9897	1070.75	99.948	1970.86	199.988	2870.96	299.921
																								170.8	49.9821	1070.85	100.005	1970.96	199.957	2871.06	299.908
																								170.9	49.9897	1070.95	100.069	1971.06	200.059	2871.16	299.946
																								171	49.9802	1071.05	99.9735	1971.16	199.957	2871.26	299.972
																								171.1	49.9859	1071.15	100.044	1971.26	199.963	2871.36	299.851
																								171.2	49.9821	1071.25	99.948	1971.36	200.014	2871.46	299.972
																								171.3	49.9834	1071.35	99.9735	1971.46	200.084	2871.56	299.921
																								171.4	49.9834	1071.45	100.031	1971.56	200.02	2871.66	300.175
																								171.5	49.9878	1071.55	99.9353	1971.66	200.039	2871.76	299.965
																								171.6	49.991	1071.65	99.9989	1971.76	199.963	2871.86	299.851
																								171.7	49.9827	1071.75	100.114	1971.86	200.052	2871.96	299.914
																								171.8	49.9834	1071.85	99.9671	1971.96	199.969	2872.06	299.921
																								171.9	49.9853	1071.95	99.9671	1972.06	200.001	2872.16	300.042
																								172	49.9872	1072.05	100.044	1972.16	199.995	2872.26	299.838
																								172.1	49.9834	1072.15	100.005	1972.26	199.995	2872.36	299.902
																								172.2	49.9802	1072.25	99.9926	1972.36	199.925	2872.46	299.87
																								172.3	49.9789	1072.35	100.05	1972.46	200.008	2872.56	300.023
																								172.4	49.9821	1072.45	99.9989	1972.56	200.001	2872.66	299.902
																								172.5	49.9929	1072.55	100.05	1972.66	199.995	2872.76	299.978
																								172.6	49.9865	1072.65	99.9798	1972.76	200.052	2872.86	299.908
																								172.7	49.9878	1072.75	100.056	1972.86	200.02	2872.96	299.908
																								172.8	49.9885	1072.85	99.9989	1972.96	200.039	2873.06	299.908
																								172.9	49.9821	1072.95	99.9544	1973.06	200.027	2873.16	299.863
																								173	49.9802	1073.05	100.005	1973.16	199.931	2873.26	299.876
																								173.1	49.9872	1073.15	99.9671	1973.26	199.969	2873.36	299.876
																								173.2	49.9834	1073.25	99.948	1973.36	200.02	2873.46	299.902
																								173.3	49.9846	1073.35	99.9926	1973.46	200.02	2873.56	299.927
																								173.4	49.9846	1073.45	99.9926	1973.56	200.078	2873.66	299.908
																								173.5	49.9795	1073.55	99.9671	1973.66	199.963	2873.76	299.972
																								173.6	49.9821	1073.65	99.9607	1973.76	200.033	2873.86	299.908
																								173.7	49.9834	1073.75	100.018	1973.86	199.969	2873.96	299.882
																								173.8	49.9935	1073.85	100.05	1973.96	200.008	2874.06	299.959
																								173.9	49.9872	1073.95	100.024	1974.06	200.014	2874.16	299.844
																								174	49.9859	1074.05	99.9862	1974.16	199.957	2874.26	299.87
																								174.1	49.9744	1074.15	99.9735	1974.26	200.071	2874.36	299.857
																								174.2	49.9789	1074.25	100.024	1974.36	199.982	2874.46	299.882
																								174.3	49.9865	1074.35	100.012	1974.46	199.931	2874.56	299.965
																								174.4	49.9815	1074.45	100.037	1974.56	200.052	2874.66	299.812
																								174.5	49.9827	1074.55	99.9162	1974.66	200.014	2874.76	299.927
																								174.6	49.9751	1074.65	99.9735	1974.76	199.957	2874.86	299.946
																								174.7	49.9935	1074.75	100.024	1974.86	200.027	2874.96	299.902
																								174.8	49.9846	1074.85	100.005	1974.96	199.976	2875.06	299.946
																								174.9	49.984	1074.95	99.948	1975.06	200.027	2875.16	299.94
																								175	49.984	1075.05	100.063	1975.16	199.988	2875.26	299.876
																								175.1	49.9827	1075.15	99.9544	1975.26	200.001	2875.36	300.131
																								175.2	49.9815	1075.25	100.031	1975.36	199.988	2875.46	299.895
																								175.3	49.9834	1075.35	100.075	1975.46	199.988	2875.56	299.882
																								175.4	49.9891	1075.45	100.05	1975.56	199.95	2875.66	299.882
																								175.5	49.9897	1075.55	100.069	1975.66	200.065	2875.76	299.895
																								175.6	49.9923	1075.65	100.024	1975.76	199.938	2875.86	299.927
																								175.7	49.9897	1075.75	100.05	1975.86	199.995	2875.96	299.921
																								175.8	49.9878	1075.85	99.9989	1975.96	199.963	2876.06	299.882
																								175.9	49.9846	1075.95	99.9353	1976.06	200.052	2876.16	299.978
																								176	49.9827	1076.05	99.9671	1976.16	199.988	2876.26	299.914
																								176.1	49.9732	1076.15	99.9607	1976.26	200.027	2876.36	299.889
																								176.2	49.9872	1076.25	99.9989	1976.36	200.09	2876.46	299.921
																								176.3	49.9776	1076.35	99.8971	1976.46	200.001	2876.56	299.902
																								176.4	49.9846	1076.45	99.9989	1976.56	200.014	2876.66	299.863
																								176.5	49.9853	1076.55	99.9735	1976.66	200.046	2876.76	299.863
																								176.6	49.9834	1076.65	99.9289	1976.76	200.001	2876.86	299.94
																								176.7	49.9834	1076.75	100.012	1976.86	200.033	2876.96	299.927
																								176.8	49.9846	1076.85	99.948	1976.96	199.969	2877.06	299.972
																								176.9	49.9783	1076.95	100.012	1977.06	200.078	2877.16	299.978
																								177	49.9859	1077.05	100.024	1977.16	200.033	2877.26	299.959
																								177.1	49.9815	1077.15	100.031	1977.26	200.001	2877.36	299.991
																								177.2	49.9802	1077.25	100.018	1977.36	200.039	2877.46	299.952
																								177.3	49.9846	1077.35	100.031	1977.46	200.078	2877.56	299.895
																								177.4	49.9897	1077.45	100.012	1977.56	200.008	2877.66	299.87
																								177.5	49.984	1077.55	99.9671	1977.66	199.944	2877.76	299.946
																								177.6	49.9783	1077.65	99.9926	1977.76	199.995	2877.86	299.895
																								177.7	49.9834	1077.75	99.9862	1977.86	199.931	2877.96	299.876
																								177.8	49.9815	1077.85	99.948	1977.96	199.995	2878.06	299.927
																								177.9	49.9859	1077.95	99.9989	1978.06	199.976	2878.16	299.882
																								178	49.9846	1078.05	100.012	1978.16	200.027	2878.26	299.952
																								178.1	49.9821	1078.15	99.9798	1978.26	200.116	2878.36	299.94
																								178.2	49.9961	1078.25	100.005	1978.36	199.976	2878.46	299.933
																								178.3	49.9872	1078.35	100.063	1978.46	199.95	2878.56	299.889
																								178.4	49.9783	1078.45	99.9926	1978.56	199.906	2878.66	299.927
																								178.5	49.9808	1078.55	100.069	1978.66	200.008	2878.76	299.921
																								178.6	49.9942	1078.65	100.056	1978.76	199.963	2878.86	299.946
																								178.7	49.9821	1078.75	99.9544	1978.86	200.02	2878.96	299.882
																								178.8	49.9776	1078.85	100.044	1978.96	200.001	2879.06	299.914
																								178.9	49.9802	1078.95	100.05	1979.06	200.033	2879.16	299.908
																								179	49.9872	1079.05	99.9926	1979.16	200.033	2879.26	300.061
																								179.1	49.9872	1079.15	100.082	1979.26	199.969	2879.36	299.87
																								179.2	49.9827	1079.25	99.9862	1979.36	200.033	2879.46	299.959
																								179.3	49.984	1079.35	100.044	1979.46	200.065	2879.56	299.965
																								179.4	49.9815	1079.45	99.9735	1979.56	199.931	2879.66	299.876
																								179.5	49.9802	1079.55	100.044	1979.66	199.982	2879.76	299.921
																								179.6	49.9878	1079.65	99.9735	1979.76	200.014	2879.86	299.825
																								179.7	49.9846	1079.75	100.018	1979.86	199.995	2879.96	299.921
																								179.8	49.9853	1079.85	99.9862	1979.96	200.033	2880.06	299.895
																								179.9	49.984	1079.95	99.9162	1980.06	200.09	2880.16	299.825
																								180	49.9827	1080.05	99.9416	1980.16	199.957	2880.26	299.927
																								180.1	49.9872	1080.15	100.056	1980.26	199.969	2880.36	299.914
																								180.2	49.9815	1080.25	99.9798	1980.36	200.02	2880.46	299.876
																								180.3	49.9834	1080.35	100.018	1980.46	200.008	2880.56	299.863
																								180.4	49.9942	1080.45	100.012	1980.56	200.09	2880.66	299.94
																								180.5	49.9859	1080.55	99.9862	1980.66	200.001	2880.76	299.946
																								180.6	49.9885	1080.65	99.9926	1980.76	200.008	2880.86	299.908
																								180.7	49.9897	1080.75	100.031	1980.86	199.944	2880.96	299.908
																								180.8	49.9834	1080.85	99.9735	1980.96	199.969	2881.06	299.914
																								180.9	49.9865	1080.95	99.9989	1981.06	199.988	2881.16	299.908
																								181	49.9744	1081.05	100.044	1981.16	200.046	2881.26	299.876
																								181.1	49.9834	1081.15	100.005	1981.26	199.976	2881.36	299.876
																								181.2	49.9815	1081.25	99.9926	1981.36	200.09	2881.46	299.87
																								181.3	49.9802	1081.35	99.948	1981.46	200.071	2881.56	299.876
																								181.4	49.9885	1081.45	99.9671	1981.56	199.976	2881.66	299.889
																								181.5	49.9815	1081.55	100.018	1981.66	199.976	2881.76	299.8
																								181.6	49.9853	1081.65	99.9671	1981.76	199.969	2881.86	299.965
																								181.7	49.9789	1081.75	99.9862	1981.86	199.944	2881.96	299.876
																								181.8	49.977	1081.85	99.9862	1981.96	200.084	2882.06	299.933
																								181.9	49.9834	1081.95	100.031	1982.06	200.033	2882.16	299.876
																								182	49.9834	1082.05	99.9926	1982.16	199.995	2882.26	299.946
																								182.1	49.9783	1082.15	99.9862	1982.26	199.957	2882.36	299.889
																								182.2	49.9815	1082.25	99.9671	1982.36	200.001	2882.46	299.882
																								182.3	49.9783	1082.35	100.056	1982.46	199.931	2882.56	299.908
																								182.4	49.9853	1082.45	100.037	1982.56	199.963	2882.66	299.933
																								182.5	49.9885	1082.55	100.082	1982.66	200.052	2882.76	299.895
																								182.6	49.9865	1082.65	100.031	1982.76	199.995	2882.86	299.908
																								182.7	49.9916	1082.75	100.031	1982.86	199.944	2882.96	299.914
																								182.8	49.9891	1082.85	100.031	1982.96	199.982	2883.06	299.831
																								182.9	49.9853	1082.95	99.9862	1983.06	200.033	2883.16	299.952
																								183	49.9853	1083.05	99.9926	1983.16	199.931	2883.26	299.946
																								183.1	49.9827	1083.15	99.9353	1983.26	200.008	2883.36	299.831
																								183.2	49.9904	1083.25	99.9671	1983.36	200.001	2883.46	299.959
																								183.3	49.9865	1083.35	99.9671	1983.46	200.014	2883.56	299.876
																								183.4	49.9821	1083.45	100.056	1983.56	199.95	2883.66	299.927
																								183.5	49.9827	1083.55	99.9926	1983.66	199.982	2883.76	299.825
																								183.6	49.9821	1083.65	100.005	1983.76	199.931	2883.86	299.857
																								183.7	49.9808	1083.75	99.9862	1983.86	200.008	2883.96	299.927
																								183.8	49.9891	1083.85	100.044	1983.96	199.988	2884.06	299.94
																								183.9	49.9929	1083.95	99.9926	1984.06	200.052	2884.16	299.895
																								184	49.9929	1084.05	100.031	1984.16	199.976	2884.26	299.952
																								184.1	49.9891	1084.15	99.9926	1984.26	200.02	2884.36	299.927
																								184.2	49.9891	1084.25	99.9926	1984.36	199.995	2884.46	299.997
																								184.3	49.9904	1084.35	100.018	1984.46	200.014	2884.56	299.876
																								184.4	49.9846	1084.45	99.9544	1984.56	200.052	2884.66	299.902
																								184.5	49.984	1084.55	99.9353	1984.66	199.995	2884.76	299.972
																								184.6	49.9878	1084.65	99.9926	1984.76	199.988	2884.86	299.978
																								184.7	49.9795	1084.75	99.9926	1984.86	200.071	2884.96	299.933
																								184.8	49.9795	1084.85	99.9862	1984.96	200.084	2885.06	299.921
																								184.9	49.9878	1084.95	99.9671	1985.06	199.995	2885.16	299.972
																								185	49.9802	1085.05	100.012	1985.16	200.046	2885.26	299.933
																								185.1	49.9872	1085.15	99.9989	1985.26	200.008	2885.36	300.01
																								185.2	49.9846	1085.25	99.9162	1985.36	200.008	2885.46	299.908
																								185.3	49.9834	1085.35	99.9289	1985.46	200.014	2885.56	299.946
																								185.4	49.9846	1085.45	100.024	1985.56	200.014	2885.66	299.902
																								185.5	49.9834	1085.55	100.069	1985.66	199.969	2885.76	299.882
																								185.6	49.9802	1085.65	100.005	1985.76	199.988	2885.86	299.921
																								185.7	49.984	1085.75	99.9225	1985.86	199.995	2885.96	299.889
																								185.8	49.9827	1085.85	99.9607	1985.96	199.963	2886.06	299.876
																								185.9	49.9834	1085.95	100.024	1986.06	199.963	2886.16	299.863
																								186	49.9878	1086.05	99.9607	1986.16	199.925	2886.26	299.876
																								186.1	49.9859	1086.15	99.9671	1986.26	199.944	2886.36	299.952
																								186.2	49.9783	1086.25	99.9798	1986.36	200.052	2886.46	299.933
																								186.3	49.9713	1086.35	99.9671	1986.46	199.969	2886.56	300.016
																								186.4	49.9815	1086.45	100.037	1986.56	199.944	2886.66	299.94
																								186.5	49.9808	1086.55	100.037	1986.66	199.982	2886.76	299.889
																								186.6	49.9834	1086.65	100.082	1986.76	200.052	2886.86	299.902
																								186.7	49.9872	1086.75	100.005	1986.86	200.008	2886.96	299.927
																								186.8	49.9802	1086.85	100.018	1986.96	200.008	2887.06	299.927
																								186.9	49.9942	1086.95	99.9544	1987.06	200.033	2887.16	299.927
																								187	49.9904	1087.05	99.9034	1987.16	199.963	2887.26	299.895
																								187.1	49.9821	1087.15	99.948	1987.26	200.008	2887.36	299.882
																								187.2	49.9885	1087.25	100.056	1987.36	199.988	2887.46	299.952
																								187.3	49.9744	1087.35	99.9416	1987.46	200.001	2887.56	299.914
																								187.4	49.991	1087.45	100.018	1987.56	200.065	2887.66	299.889
																								187.5	49.9891	1087.55	100.05	1987.66	199.963	2887.76	299.851
																								187.6	49.9834	1087.65	99.9862	1987.76	199.988	2887.86	299.952
																								187.7	49.9872	1087.75	99.9671	1987.86	200.033	2887.96	299.819
																								187.8	49.9751	1087.85	100.031	1987.96	199.988	2888.06	299.933
																								187.9	49.9878	1087.95	99.9862	1988.06	200.027	2888.16	300.112
																								188	49.9776	1088.05	100.012	1988.16	199.982	2888.26	299.902
																								188.1	49.9827	1088.15	100.018	1988.26	199.957	2888.36	299.927
																								188.2	49.9821	1088.25	99.9544	1988.36	199.976	2888.46	299.902
																								188.3	49.9827	1088.35	99.9671	1988.46	200.084	2888.56	299.851
																								188.4	49.9834	1088.45	100.031	1988.56	199.995	2888.66	299.895
																								188.5	49.9846	1088.55	100.005	1988.66	200.02	2888.76	299.851
																								188.6	49.9827	1088.65	100.031	1988.76	200.027	2888.86	299.889
																								188.7	49.984	1088.75	99.948	1988.86	200.001	2888.96	299.87
																								188.8	49.9846	1088.85	100.024	1988.96	199.925	2889.06	299.857
																								188.9	49.9929	1088.95	100.063	1989.06	200.046	2889.16	299.863
																								189	49.9853	1089.05	99.9989	1989.16	200.078	2889.26	299.908
																								189.1	49.9853	1089.15	99.9926	1989.26	199.944	2889.36	299.876
																								189.2	49.9827	1089.25	99.9671	1989.36	200.052	2889.46	299.959
																								189.3	49.9751	1089.35	100.024	1989.46	199.944	2889.56	299.946
																								189.4	49.9865	1089.45	100.012	1989.56	200.008	2889.66	299.946
																								189.5	49.9853	1089.55	100.044	1989.66	200.02	2889.76	299.889
																								189.6	49.9821	1089.65	99.9735	1989.76	200.02	2889.86	299.94
																								189.7	49.9808	1089.75	100.056	1989.86	200.059	2889.96	299.895
																								189.8	49.9897	1089.85	100.005	1989.96	199.963	2890.06	299.908
																								189.9	49.9808	1089.95	99.9862	1990.06	199.938	2890.16	299.978
																								190	49.9929	1090.05	100.031	1990.16	199.95	2890.26	299.831
																								190.1	49.9834	1090.15	100.018	1990.26	200.078	2890.36	299.806
																								190.2	49.9929	1090.25	100.044	1990.36	200.008	2890.46	299.889
																								190.3	49.9808	1090.35	99.9862	1990.46	199.988	2890.56	300.023
																								190.4	49.984	1090.45	99.9862	1990.56	199.969	2890.66	299.851
																								190.5	49.9827	1090.55	100.005	1990.66	200.033	2890.76	299.933
																								190.6	49.9732	1090.65	99.9862	1990.76	199.995	2890.86	299.952
																								190.7	49.9846	1090.75	99.9862	1990.86	199.988	2890.96	300.01
																								190.8	49.9859	1090.85	100.005	1990.96	199.944	2891.06	299.857
																								190.9	49.9878	1090.95	100.044	1991.06	200.116	2891.16	299.902
																								191	49.9859	1091.05	99.9798	1991.16	200.02	2891.26	299.895
																								191.1	49.991	1091.15	99.9735	1991.26	199.982	2891.36	299.94
																								191.2	49.984	1091.25	99.9862	1991.36	200.008	2891.46	299.857
																								191.3	49.9751	1091.35	99.9926	1991.46	199.982	2891.56	299.851
																								191.4	49.9878	1091.45	100.031	1991.56	200.02	2891.66	299.902
																								191.5	49.9834	1091.55	100.056	1991.66	200.02	2891.76	300.201
																								191.6	49.9808	1091.65	99.9034	1991.76	200.065	2891.86	299.863
																								191.7	49.9859	1091.75	99.948	1991.86	200.071	2891.96	299.895
																								191.8	49.984	1091.85	100.056	1991.96	200.008	2892.06	299.959
																								191.9	49.9834	1091.95	99.9926	1992.06	199.995	2892.16	299.933
																								192	49.9802	1092.05	99.9798	1992.16	199.995	2892.26	299.882
																								192.1	49.9904	1092.15	100.088	1992.26	200.052	2892.36	299.902
																								192.2	49.9795	1092.25	99.9926	1992.36	200.02	2892.46	299.87
																								192.3	49.9853	1092.35	99.9862	1992.46	200.02	2892.56	299.895
																								192.4	49.9878	1092.45	99.9735	1992.56	199.963	2892.66	299.895
																								192.5	49.9802	1092.55	100.031	1992.66	200.008	2892.76	299.927
																								192.6	49.9872	1092.65	100.005	1992.76	199.925	2892.86	300.099
																								192.7	49.9789	1092.75	99.9225	1992.86	199.963	2892.96	299.895
																								192.8	49.9942	1092.85	100.037	1992.96	200.02	2893.06	299.908
																								192.9	49.9891	1092.95	99.9353	1993.06	199.963	2893.16	299.87
																								193	49.9795	1093.05	99.9926	1993.16	200.046	2893.26	299.882
																								193.1	49.9872	1093.15	99.9034	1993.26	200.039	2893.36	299.8
																								193.2	49.984	1093.25	100.005	1993.36	200.014	2893.46	300.309
																								193.3	49.9815	1093.35	100.005	1993.46	200.001	2893.56	299.965
																								193.4	49.9891	1093.45	99.9098	1993.56	199.95	2893.66	299.902
																								193.5	49.9846	1093.55	100.005	1993.66	199.982	2893.76	299.908
																								193.6	49.9859	1093.65	99.9798	1993.76	200.033	2893.86	299.94
																								193.7	49.9783	1093.75	99.9544	1993.86	199.95	2893.96	299.959
																								193.8	49.9776	1093.85	99.9862	1993.96	199.982	2894.06	299.978
																								193.9	49.984	1093.95	99.9671	1994.06	200.02	2894.16	299.908
																								194	49.9853	1094.05	100.005	1994.16	200.033	2894.26	299.908
																								194.1	49.9885	1094.15	100.037	1994.26	200.014	2894.36	299.965
																								194.2	49.9891	1094.25	100.044	1994.36	200.033	2894.46	299.914
																								194.3	49.9834	1094.35	100.056	1994.46	199.995	2894.56	299.908
																								194.4	49.9846	1094.45	100.018	1994.56	199.976	2894.66	299.876
																								194.5	49.9865	1094.55	99.9926	1994.66	199.957	2894.76	299.838
																								194.6	49.9891	1094.65	100.037	1994.76	199.976	2894.86	299.991
																								194.7	49.9764	1094.75	99.9926	1994.86	199.887	2894.96	299.895
																								194.8	49.9872	1094.85	100.018	1994.96	200.014	2895.06	299.902
																								194.9	49.9815	1094.95	100.024	1995.06	199.988	2895.16	299.787
																								195	49.991	1095.05	99.9926	1995.16	200.008	2895.26	299.952
																								195.1	49.991	1095.15	100.012	1995.26	200.027	2895.36	299.978
																								195.2	49.9904	1095.25	99.9798	1995.36	200.033	2895.46	299.902
																								195.3	49.9783	1095.35	100.018	1995.46	199.982	2895.56	299.908
																								195.4	49.9897	1095.45	100.012	1995.56	200.008	2895.66	299.87
																								195.5	49.9815	1095.55	99.9671	1995.66	199.969	2895.76	299.851
																								195.6	49.9802	1095.65	100.012	1995.76	199.976	2895.86	299.933
																								195.7	49.9865	1095.75	100.018	1995.86	200.014	2895.96	299.825
																								195.8	49.977	1095.85	99.948	1995.96	199.938	2896.06	299.876
																								195.9	49.9795	1095.95	100.024	1996.06	199.988	2896.16	299.895
																								196	49.9846	1096.05	99.9416	1996.16	199.944	2896.26	299.965
																								196.1	49.9827	1096.15	99.9416	1996.26	199.995	2896.36	299.895
																								196.2	49.9865	1096.25	99.9989	1996.36	199.976	2896.46	299.889
																								196.3	49.9795	1096.35	99.9798	1996.46	199.982	2896.56	299.959
																								196.4	49.9853	1096.45	99.8779	1996.56	199.95	2896.66	299.933
																								196.5	49.9808	1096.55	99.9416	1996.66	200.008	2896.76	299.933
																								196.6	49.9815	1096.65	100.069	1996.76	200.027	2896.86	299.946
																								196.7	49.9846	1096.75	99.9607	1996.86	200.033	2896.96	299.889
																								196.8	49.9776	1096.85	100.031	1996.96	199.938	2897.06	299.812
																								196.9	49.984	1096.95	99.9926	1997.06	199.988	2897.16	299.902
																								197	49.9859	1097.05	99.9926	1997.16	199.995	2897.26	299.812
																								197.1	49.984	1097.15	100.031	1997.26	199.944	2897.36	299.965
																								197.2	49.991	1097.25	99.9862	1997.36	199.918	2897.46	299.882
																								197.3	49.9859	1097.35	100.05	1997.46	200.001	2897.56	299.946
																								197.4	49.9815	1097.45	100.031	1997.56	200.039	2897.66	299.882
																								197.5	49.9751	1097.55	100.05	1997.66	199.976	2897.76	299.965
																								197.6	49.9865	1097.65	99.9034	1997.76	200.001	2897.86	299.876
																								197.7	49.9878	1097.75	99.9989	1997.86	200.001	2897.96	299.991
																								197.8	49.9827	1097.85	100.005	1997.96	200.033	2898.06	299.819
																								197.9	49.9802	1097.95	100.018	1998.06	199.995	2898.16	299.908
																								198	49.9859	1098.05	99.9798	1998.16	199.982	2898.26	299.921
																								198.1	49.9865	1098.15	99.9544	1998.26	200.052	2898.36	300.048
																								198.2	49.9744	1098.25	99.9798	1998.36	199.982	2898.46	299.902
																								198.3	49.9846	1098.35	100.018	1998.46	200.02	2898.56	299.863
																								198.4	49.9757	1098.45	100.012	1998.56	200.078	2898.66	299.914
																								198.5	49.9834	1098.55	99.8843	1998.66	199.969	2898.76	299.857
																								198.6	49.9808	1098.65	99.9353	1998.76	200.027	2898.86	299.882
																								198.7	49.9808	1098.75	99.9289	1998.86	200.014	2898.96	299.965
																								198.8	49.9821	1098.85	99.948	1998.96	199.995	2899.06	299.863
																								198.9	49.9942	1098.95	100.101	1999.06	199.995	2899.16	299.908
																								199	49.9821	1099.05	99.9735	1999.16	199.969	2899.26	299.972
																								199.1	49.9764	1099.15	99.9798	1999.26	200.001	2899.36	299.927
																								199.2	49.9891	1099.25	99.9353	1999.36	200.039	2899.46	299.946
																								199.3	49.9853	1099.35	99.9735	1999.46	199.995	2899.56	299.87
																								199.4	49.9827	1099.45	99.9989	1999.56	199.995	2899.66	299.876
																								199.5	49.9853	1099.55	100.05	1999.66	200.014	2899.76	299.997
																								199.6	49.9846	1099.65	99.9926	1999.76	200.039	2899.86	299.927
																								199.7	49.984	1099.75	99.9416	1999.86	200.027	2899.96	299.972
																								199.8	49.9815	1099.85	100.075	1999.96	200.001	2900.06	299.902
[truncated: 1,003 more rows]

## Sheet: Figure 3
Figure 3a			Figure 3c										Figure 3d				Figure 3e								Figure 3f
Nornal distance of C-atom (CO2) to surface (Å)	Adsorption energy (eV)		z (Å)	Relative local density of O	Relative local density of C	z (Å)	Relative local density of O	Relative local density of C	z (Å)	Relative local density of O	Relative local density of C		Cos (θ)	P (Cos (θ))-interfacial	P (Cos (θ))-Core		10 nm		1.5 nm		1 nm				t (ps)	10 nm-interfacial	10 nm-core	1.5 nm-interfacial	1.5 nm-core	1.0 nm-interfacial
3.03975	-0.07717		-59.94	0	0	-23.0409	0	0	-20.539	0	0		-0.99986	0.7166	0.53848		Reservior concentration (mol L-1)	In-pore concentration (mol L-1)	Reservior concentration (mol L-1)	In-pore concentration (mol L-1)	Reservior concentration (mol L-1)	In-pore concentration (mol L-1)			0	1	1	1	1	1
3.04151	-0.03138		-59.82	0	0	-22.9948	0	0	-20.4889	0	0		-0.97987	0.58883	0.50424		1.27	1.34	0.43413	0.90962	0.50249	1.25038			1	0.88011	0.37314	0.86479	0.6862	0.91832
3.05226	0.06547		-59.7	0	0	-22.9487	0	0	-20.4389	0	0		-0.95988	0.76659	0.53226		1.39	1.46	0.88218	1.82515	0.68478	2.06729			2	0.77476	0.14234	0.78719	0.49014	0.8863
3.05584	-0.10597		-59.58	0	0	-22.9026	0	0	-20.3889	0	0		-0.93988	0.72215	0.50113		0.68	0.73	1.33277	2.83317	1.18006	4.00709			3	0.68173	0.05752	0.7282	0.3529	0.86593
3.06344	1.01332		-59.46	0	0	-22.8564	0	0	-20.3389	0	0		-0.91989	0.63327	0.48246		0.54	0.557							4	0.59996	0.02383	0.67696	0.25755	0.84797
3.06395	-0.08275		-59.34	0	0	-22.8103	0	0	-20.2888	0	0		-0.8999	0.68882	0.62252										5	0.52659	0.00966	0.62896	0.18576	0.83201
3.0645	-0.01535		-59.22	0	0	-22.7642	0	0	-20.2388	0	0		-0.87991	0.62216	0.49802										6	0.4623	0.00391	0.58533	0.135	0.81709
3.06542	1.19101		-59.1	0	0	-22.718	0	0	-20.1887	0	0		-0.85991	0.50551	0.53848										7	0.40576	0.00118	0.5455	0.09829	0.80297
3.06609	0.5979		-58.98	0	0	-22.6719	0	0	-20.1387	0	0		-0.83992	0.48329	0.55404										8	0.35502	0.000453459	0.50926	0.07051	0.78938
3.06917	0.31383		-58.86	0	0	-22.6258	0	0	-20.0887	0	0		-0.81993	0.39996	0.47934										9	0.31186	0.000144318	0.47585	0.05209	0.77608
3.07658	0.48698		-58.74	0	0	-22.5797	0	0	-20.0386	0	0		-0.79993	0.37219	0.43888										10	0.27414	0	0.44441	0.03683	0.76294
3.07857	0.64331		-58.62	0	0	-22.5335	0	0	-19.9886	0	0		-0.77994	0.3833	0.51358										11	0.24274	0	0.41539	0.02543	0.75015
3.08758	1.0637		-58.5	0	0	-22.4874	0	0	-19.9386	0	0		-0.75995	0.33886	0.43577										12	0.2145	0	0.38787	0.01767	0.73761
3.09543	1.72457		-58.38	0	0	-22.4413	0	0	-19.8885	0	0		-0.73995	0.32219	0.52292										13	0.18928	0	0.36266	0.01241	0.72495
3.09852	1.45493		-58.26	0	0	-22.3951	0	0	-19.8385	0	0		-0.71996	0.25553	0.53537										14	0.16678	0	0.33881	0.00841	0.71269
3.09979	1.46236		-58.14	0	0	-22.349	0	0	-19.7885	0	0		-0.69997	0.27775	0.49179										15	0.14663	0	0.3169	0.00588	0.7008
3.10169	0.49774		-58.02	0	0	-22.3029	0	0	-19.7384	0	0		-0.67997	0.19443	0.49802										16	0.13002	0	0.29748	0.0034	0.68925
3.10195	-0.07614		-57.9	0	0	-22.2568	0	0	-19.6884	0	0		-0.65998	0.27775	0.5665										17	0.11444	0	0.27873	0.00175	0.67788
3.10602	-0.14938		-57.78	0	0	-22.2106	0	0	-19.6384	0	0		-0.63999	0.2222	0.47934										18	0.10077	0	0.26173	0.000508324	0.66672
3.10866	1.39835		-57.66	0	0	-22.1645	0	0	-19.5883	0	0		-0.62	0.31664	0.53226										19	0.08865	0	0.24548	0	0.65582
3.11241	0.73388		-57.54	0	0	-22.1184	0	0	-19.5383	0	0		-0.6	0.19998	0.48246										20	0.07777	0	0.23036	0	0.64482
3.11813	1.0008		-57.42	0	0	-22.0723	0	0	-19.4883	0	0		-0.58001	0.17221	0.53226
3.11818	1.10496		-57.3	0	0	-22.0261	0	0	-19.4382	0	0		-0.56002	0.18332	0.48246
3.11841	0.66995		-57.18	0	0	-21.98	0	0	-19.3882	0	0		-0.54002	0.15554	0.52292
3.12796	0.12964		-57.06	0	0	-21.9339	0	0	-19.3382	0	0		-0.52003	0.17776	0.45755
3.12967	0.35638		-56.94	0	0	-21.8877	0	0	-19.2881	0	0		-0.50004	0.13888	0.5416
3.13282	-0.00772		-56.82	0	0	-21.8416	0	0	-19.2381	0	0		-0.48004	0.26109	0.54782
3.13849	-0.15133		-56.7	0	0	-21.7955	0	0	-19.1881	0	0		-0.46005	0.21109	0.47001
3.13859	1.02049		-56.58	0	0	-21.7493	0	0	-19.138	0	0		-0.44006	0.23887	0.49491
3.14005	0.19452		-56.46	0	0	-21.7032	0	0	-19.088	0	0		-0.42007	0.23331	0.49802
3.14182	1.00488		-56.34	0	0	-21.6571	0	0	-19.038	0	0		-0.40007	0.21109	0.40153
3.14334	-0.04697		-56.22	0	0	-21.611	0	0	-18.9879	0	0		-0.38008	0.28331	0.49491
3.14448	0.24719		-56.1	0	0	-21.5648	0	0	-18.9379	0	0		-0.36009	0.28331	0.46378
3.14494	1.31823		-55.98	0	0	-21.5187	0	0	-18.8879	0	0		-0.34009	0.32775	0.49491
3.14743	-0.10865		-55.86	0	0	-21.4726	0	0	-18.8378	0	0		-0.3201	0.34997	0.54471
3.14832	0.10761		-55.74	0	0	-21.4265	0	0	-18.7878	0	0		-0.30011	0.31108	0.47312
3.14926	-0.14304		-55.62	0	0	-21.3803	0	0	-18.7378	0	0		-0.28011	0.43885	0.47312
3.15469	0.48564		-55.5	0	0	-21.3342	0	0	-18.6877	0	0		-0.26012	0.41663	0.49179
3.15623	1.19656		-55.38	0	0	-21.2881	0	0	-18.6377	0	0		-0.24013	0.52217	0.45444
3.16286	-0.17658		-55.26	0	0	-21.2419	0	0	-18.5877	0	0		-0.22013	0.59439	0.51358
3.16858	0.28319		-55.14	0	0	-21.1958	0	0	-18.5376	0	0		-0.20014	0.71104	0.4451
3.17252	1.13318		-55.02	0	0	-21.1497	0	0	-18.4876	0	0		-0.18015	0.69438	0.47312
3.17568	-0.15093		-54.9	0	0	-21.1036	0	0	-18.4376	0	0		-0.16016	0.83325	0.56027
3.18501	-0.14439		-54.78	0	0	-21.0574	0	0	-18.3875	0	0		-0.14016	0.8277	0.59451
3.18929	-0.05822		-54.66	0	0	-21.0113	0	0	-18.3375	0	0		-0.12017	1.06101	0.46689
3.19708	-0.15032		-54.54	0	0	-20.9652	0	0	-18.2874	0	0		-0.10018	1.05545	0.47934
3.20503	0.79428		-54.42	0	0	-20.919	0	0	-18.2374	0	0		-0.08018	1.32765	0.41398
3.20968	0.03588		-54.3	0	0	-20.8729	0	0	-18.1874	0	0		-0.06019	1.11656	0.51669
3.21127	0.52034		-54.18	0	0	-20.8268	0	0	-18.1374	0	0		-0.0402	1.37765	0.47001
3.21288	0.8977		-54.06	0	0	-20.7807	0	0	-18.0873	0	0		-0.0202	1.35542	0.52292
3.22379	-0.15282		-53.94	0	0	-20.7345	0	0	-18.0373	0	0		-0.000211269	1.43875	0.52292
3.22476	0.72424		-53.82	0	0	-20.6884	0	0	-17.9872	0	0		0.01978	1.39431	0.48868
3.2259	0.13045		-53.7	0	0	-20.6423	0	0	-17.9372	0	0		0.03977	1.16655	0.52292
3.22995	0.20878		-53.58	0	0	-20.5962	0	0	-17.8872	0	0		0.05977	1.07767	0.48868
3.23056	0.07096		-53.46	0	0	-20.55	0	0	-17.8371	0	0		0.07976	0.94991	0.54471
3.23137	0.7341		-53.34	0	0	-20.5039	0	0	-17.7871	0	0		0.09975	0.98879	0.49491
3.24407	0.45186		-53.22	0	0	-20.4578	0	0	-17.7371	0	0		0.11975	0.89991	0.50424
3.24831	0.25357		-53.1	0	0	-20.4116	0	0	-17.687	0	0		0.13974	0.85547	0.52915
3.26807	0.41269		-52.98	0	0	-20.3655	0	0	-17.637	0	0		0.15973	0.74993	0.55093
3.26952	-0.12987		-52.86	0	0	-20.3194	0	0	-17.587	0	0		0.17973	0.76104	0.63186
3.27929	0.35092		-52.74	0	0	-20.2733	0	0	-17.5369	0	0		0.19972	0.63883	0.49802
3.29214	0.47786		-52.62	0	0	-20.2271	0	0	-17.4869	0	0		0.21971	0.47773	0.52292
3.29401	0.29151		-52.5	0	0	-20.181	0	0	-17.4369	0	0		0.23971	0.37774	0.53848
3.29443	0.16122		-52.38	0	0	-20.1349	0	0	-17.3868	0	0		0.2597	0.3833	0.59451
3.2959	0.74779		-52.26	0	0	-20.0887	0	0	-17.3368	0	0		0.27969	0.41107	0.42332
3.30022	0.76532		-52.14	0	0	-20.0426	0	0	-17.2868	0	0		0.29968	0.29997	0.48868
3.30437	0.0214		-52.02	0	0	-19.9965	0	0	-17.2367	0	0		0.31968	0.37219	0.58829
3.30581	-0.14436		-51.9	0	0	-19.9504	0	0	-17.1867	0	0		0.33967	0.35552	0.48246
3.30831	-0.03572		-51.78	0	0	-19.9042	0	0	-17.1367	0	0		0.35966	0.2222	0.5167
3.3114	0.33415		-51.66	0	0	-19.8581	0	0	-17.0866	0	0		0.37966	0.2222	0.47001
3.31852	0.03911		-51.54	0	0	-19.812	0	0	-17.0366	0	0		0.39965	0.21665	0.54782
3.32753	-0.10476		-51.42	0	0	-19.7659	0	0	-16.9866	0	0		0.41964	0.21109	0.43577
3.33112	-0.14402		-51.3	0	0	-19.7197	0	0	-16.9365	0	0		0.43964	0.19443	0.48557
3.3329	-0.15268		-51.18	0	0	-19.6736	0	0	-16.8865	0	0		0.45963	0.17221	0.50736
3.33893	0.50216		-51.06	0	0	-19.6275	0	0	-16.8365	0	0		0.47962	0.17776	0.47623
3.33914	0.21968		-50.94	0	0	-19.5813	0	0	-16.7864	0	0		0.49961	0.21665	0.50424
3.34587	0.36526		-50.82	0	0	-19.5352	0	0	-16.7364	0	0		0.51961	0.19443	0.45444
3.34784	0.30378		-50.7	0	0	-19.4891	0	0	-16.6864	0	0		0.5396	0.16665	0.45444
3.35169	0.05497		-50.58	0	0	-19.4429	0	0	-16.6363	0	0		0.55959	0.17221	0.49802
3.35423	0.21712		-50.46	0	0	-19.3968	0	0	-16.5863	0	0		0.57959	0.16665	0.49802
3.35729	-0.11377		-50.34	0	0	-19.3507	0	0	-16.5363	0	0		0.59958	0.21109	0.43265
3.36093	0.106		-50.22	0	0	-19.3046	0	0	-16.4862	0	0		0.61957	0.16665	0.47623
3.36187	0.21204		-50.1	0	0	-19.2584	0	0	-16.4362	0	0		0.63957	0.22776	0.47001
3.36249	0.15628		-49.98	0	0	-19.2123	0	0	-16.3862	0	0		0.65956	0.26664	0.42332
3.3631	-0.16698		-49.86	0	0	-19.1662	0	0	-16.3361	0	0		0.67955	0.23331	0.51981
3.36404	-0.11624		-49.74	0	0	-19.1201	0	0	-16.2861	0	0		0.69955	0.32219	0.47623
3.36513	0.33507		-49.62	0	0	-19.0739	0	0	-16.236	0	0		0.71954	0.32219	0.46067
3.36607	-0.14477		-49.5	0	0	-19.0278	0	0	-16.186	0	0		0.73953	0.37219	0.49802
3.37477	-0.13673		-49.38	0	0	-18.9817	0	0	-16.136	0	0		0.75952	0.27775	0.51358
3.38321	0.33929		-49.26	0	0	-18.9355	0	0	-16.086	0	0		0.77952	0.41663	0.5167
3.39591	-0.05934		-49.14	0	0	-18.8894	0	0	-16.0359	0	0		0.79951	0.45551	0.45444
3.39908	0.18912		-49.02	0	0	-18.8433	0	0	-15.9859	0	0		0.8195	0.51106	0.56961
3.40133	0.35402		-48.9	0	0	-18.7972	0	0	-15.9359	0	0		0.8395	0.54995	0.51047
3.40266	-0.15564		-48.78	0	0	-18.751	0	0	-15.8858	0	0		0.85949	0.62216	0.52292
3.40314	0.29464		-48.66	0	0	-18.7049	0	0	-15.8358	0	0		0.87948	0.63327	0.40464
3.40651	-0.08968		-48.54	0	0	-18.6588	0	0	-15.7858	0	0		0.89948	0.67216	0.48246
3.41233	0.20619		-48.42	0	0	-18.6126	0	0	-15.7357	0	0		0.91947	0.70549	0.47934
3.42057	-0.13032		-48.3	0	0	-18.5665	0	0	-15.6857	0	0		0.93946	0.63327	0.53226
3.42685	-0.12841		-48.18	0	0	-18.5204	0	0	-15.6356	0	0		0.95945	0.72215	0.47934
3.42955	0.09031		-48.06	0	0	-18.4743	0	0	-15.5856	0	0		0.97945	0.6055	0.47934
3.43707	0.39608		-47.94	0	0	-18.4281	0	0	-15.5356	0	0
3.43983	0.26442		-47.82	0	0	-18.382	0	0	-15.4855	0	0
3.45331	0.1291		-47.7	0	0	-18.3359	0	0	-15.4355	0	0
3.45359	-0.02729		-47.58	0	0.01168	-18.2898	0	0	-15.3855	0	0
3.4705	-0.01487		-47.46	0.0026	0.27	-18.2436	0	0	-15.3354	0	0
3.47158	0.21847		-47.34	0.2025	1.96267	-18.1975	0	0	-15.2854	0	0
3.47298	-0.05874		-47.22	1.71344	5.34152	-18.1514	0	0	-15.2354	0	0
3.47458	0.18003		-47.1	4.98455	7.37818	-18.1052	0	0	-15.1853	0	0
3.49207	-0.11136		-46.98	6.79665	6.67722	-18.0591	0	0	-15.1353	0	0
3.49757	0.06874		-46.86	5.61281	5.06503	-18.013	0	0	-15.0853	0	0
3.50486	-0.05536		-46.74	4.11485	3.46712	-17.9669	0	0	-15.0352	0	0
3.51802	-0.07081		-46.62	2.63247	2.40141	-17.9207	0	0	-14.9852	0	0
3.51987	0.06927		-46.5	2.08728	1.70046	-17.8746	0	0	-14.9352	0	0
3.52294	-0.04092		-46.38	2.23526	1.12412	-17.8285	0	0	-14.8851	0	0
3.53936	0.1765		-46.26	2.83496	0.92811	-17.7823	0	0	-14.8351	0	0
3.54149	-0.15185		-46.14	3.75659	0.67369	-17.7362	0	0	-14.7851	0	0
3.54182	-0.14193		-46.02	3.48919	0.56206	-17.6901	0	0	-14.735	0	0
3.54699	-0.14446		-45.9	2.63506	0.48937	-17.644	0	0	-14.685	0	0
3.54762	0.25361		-45.78	1.7394	0.48418	-17.5978	0	0	-14.635	0	0
3.54948	0.17039		-45.66	1.01249	0.51793	-17.5517	0	0	-14.5849	0	0
3.55483	0.01818		-45.54	0.64643	0.59321	-17.5056	0	0	-14.5349	0	0
3.56367	-0.15482		-45.42	0.40499	0.72562	-17.4595	0	0	-14.4849	0	0
3.57039	0.09502		-45.3	0.31673	0.84114	-17.4133	0	0	-14.4348	0	0
3.57166	-0.00273		-45.18	0.24923	1.18773	-17.3672	0	0	-14.3848	0	0
3.57248	0.17434		-45.06	0.23625	1.43825	-17.3211	0	0	-14.3348	0	0
3.57297	0.01615		-44.94	0.19471	1.53431	-17.2749	0	0	-14.2847	0	0
3.57306	0.13932		-44.82	0.19731	1.29417	-17.2288	0	0	-14.2347	0	0
3.57475	0.21893		-44.7	0.20769	1.11893	-17.1827	0	0	-14.1847	0	0
3.57562	0.09818		-44.58	0.31153	0.87749	-17.1365	0	0	-14.1346	0	0
3.58037	-0.03514		-44.46	0.3998	0.90475	-17.0904	0	0	-14.0846	0	0
3.58227	0.10699		-44.34	0.56855	0.99821	-17.0443	0	0	-14.0345	0	0
3.58606	-0.11475		-44.22	0.72951	1.09037	-16.9982	0	0	-13.9845	0	0
3.59652	-0.05983		-44.1	0.97874	1.12023	-16.952	0	0	-13.9345	0	0
3.59703	-0.06585		-43.98	1.03585	1.21498	-16.9059	0	0	-13.8844	0	0
3.60359	-0.13957		-43.86	1.19941	1.25522	-16.8598	0	0	-13.8344	0	0
3.60439	-0.13127		-43.74	1.17604	1.13191	-16.8137	0	0	-13.7844	0	0
3.60452	-0.01969		-43.62	1.27989	1.05273	-16.7675	0	0	-13.7343	0	0
3.60545	-0.08757		-43.5	1.28768	1.01638	-16.7214	0	0	-13.6843	0	0
3.60965	-0.13399		-43.38	1.30066	0.92422	-16.6753	0	0	-13.6343	0	0
3.61832	-0.07501		-43.26	1.26691	0.90864	-16.6291	0	0	-13.5843	0	0
3.63266	-0.13819		-43.14	1.1371	0.85932	-16.583	0	0	-13.5342	0	0
3.63624	0.02401		-43.02	1.0047	0.77754	-16.5369	0	0	-13.4842	0	0
3.63647	0.11893		-42.9	1.0047	0.78922	-16.4908	0	0	-13.4342	0	0
3.64021	0.06733		-42.78	1.01508	0.75288	-16.4446	0	0	-13.3841	0	0
3.6534	-0.10655		-42.66	0.90605	0.71393	-16.3985	0	0	-13.3341	0	0
3.65663	0.01609		-42.54	0.85412	0.71913	-16.3524	0	0	-13.284	0	0
3.65978	-0.13512		-42.42	0.81259	0.77105	-16.3062	0	0	-13.234	0	0
3.66091	0.0067		-42.3	0.70615	0.79831	-16.2601	0	0	-13.184	0	0
3.66328	0.06314		-42.18	0.69576	0.82946	-16.214	0	0	-13.1339	0	0
3.67623	0.10978		-42.06	0.70095	0.83076	-16.1679	0	0	-13.0839	0	0
3.67681	-0.00031395		-41.94	0.67499	0.85932	-16.1217	0	0	-13.0339	0	0
3.67714	-0.13723		-41.82	0.70095	0.97744	-16.0756	0	0	-12.9838	0	0
3.68015	0.00934		-41.7	0.7373	0.96186	-16.0295	0	0	-12.9338	0	0
3.68296	-0.10899		-41.58	0.80739	1.03066	-15.9833	0	0	-12.8838	0	0
3.69008	-0.00795		-41.46	0.80739	0.96316	-15.9372	0	0	-12.8337	0	0
3.69641	-0.13234		-41.34	0.95797	1.03455	-15.8911	0	0	-12.7837	0	0
3.70431	0.0623		-41.22	1.02806	1.0034	-15.845	0	0	-12.7337	0	0
3.70629	-0.12262		-41.1	1.04104	1.08258	-15.7988	0	0	-12.6836	0	0
3.7063	-0.03411		-40.98	1.03066	1.07609	-15.7527	0	0	-12.6336	0	0
3.71302	-0.01525		-40.86	1.05143	0.99561	-15.7066	0	0	-12.5836	0	0
3.7147	-0.0007901		-40.74	1.16566	1.01508	-15.6605	0	0	-12.5335	0	0
3.71597	-0.00337		-40.62	1.09297	1.02287	-15.6143	0	0	-12.4835	0	0
3.71837	-0.02292		-40.5	1.09037	0.96056	-15.5682	0	0	-12.4335	0	0
3.72394	-0.13782		-40.38	1.03066	0.9372	-15.5221	0	0	-12.3834	0	0
3.72403	-0.10713		-40.26	1.09297	0.92682	-15.4759	0	0	-12.3334	0	0
3.731	0.03622		-40.14	1.1397	0.96706	-15.4298	0	0	-12.2834	0	0
3.73134	-0.11854		-40.02	1.14229	0.99042	-15.3837	0	0	-12.2333	0	0
3.73252	-0.02088		-39.9	0.99951	0.97095	-15.3376	0	0	-12.1833	0	0
3.73699	-0.11447		-39.78	0.97355	0.96316	-15.2914	0	0	-12.1333	0	0
3.73892	-0.11578		-39.66	0.95797	0.91124	-15.2453	0	0	-12.0832	0	0
3.73923	-0.055		-39.54	0.87749	1.01249	-15.1992	0	0	-12.0332	0	0
3.74098	-0.10527		-39.42	0.86191	0.98393	-15.1531	0	0	-11.9832	0	0
3.74683	-0.0622		-39.3	0.96056	0.92811	-15.1069	0	0	-11.9331	0	0
3.74899	-0.05798		-39.18	0.92941	0.99172	-15.0608	0	0	-11.8831	0	0
3.74966	-0.09565		-39.06	0.86451	0.95018	-15.0147	0	0	-11.8331	0	0
3.75315	-0.00424		-38.94	0.88268	0.95537	-14.9685	0	0	-11.783	0	0
3.7621	-0.04604		-38.82	0.98653	1.02547	-14.9224	0	0	-11.733	0	0
3.76624	-0.12396		-38.7	0.94499	0.97355	-14.8763	0	0	-11.6829	0	0
3.76965	-0.0999		-38.58	0.98393	0.99561	-14.8301	0	0	-11.6329	0	0
3.77518	-0.11734		-38.46	0.95537	0.96576	-14.784	0	0	-11.5829	0	0
3.77831	-0.10066		-38.34	0.97095	1.0034	-14.7379	0	0	-11.5328	0	0
3.78027	-0.12596		-38.22	1.04624	0.96056	-14.6918	0	0	-11.4828	0	0
3.78194	-0.13256		-38.1	1.03066	0.96056	-14.6456	0	0	-11.4328	0	0
3.78364	-0.0011		-37.98	0.96316	1.03585	-14.5995	0	0	-11.3827	0	0
3.78679	-0.12167		-37.86	1.05143	0.96056	-14.5534	0	0	-11.3327	0	0
3.78712	-0.12443		-37.74	0.95537	1.0034	-14.5073	0	0	-11.2827	0	0
3.78831	-0.08833		-37.62	0.98133	1.01379	-14.4611	0	0	-11.2326	0	0
3.78941	-0.08296		-37.5	0.99431	0.97874	-14.415	0	0	-11.1826	0	0
3.78956	-0.12166		-37.38	1.0073	0.96706	-14.3689	0	0	-11.1326	0	0
3.78982	-0.02431		-37.26	0.94239	0.99431	-14.3227	0	0	-11.0825	0	0
3.79285	-0.11798		-37.14	0.96835	0.97355	-14.2766	0	0	-11.0325	0	0
3.79396	-0.12119		-37.02	0.98133	1.02417	-14.2305	0	0	-10.9825	0	0
3.79407	-0.1135		-36.9	1.04364	0.92682	-14.1844	0	0	-10.9324	0	0
3.79803	-0.12879		-36.78	1.04883	0.97874	-14.1382	0	0	-10.8824	0	0
3.79856	-0.1139		-36.66	0.99172	0.92682	-14.0921	0	0	-10.8324	0	0
3.80756	0.00081754		-36.54	0.88528	1.01119	-14.046	0	0	-10.7823	0	0
3.80995	-0.02854		-36.42	0.97874	1.01379	-13.9999	0	0	-10.7323	0	0
3.81138	-0.01609		-36.3	0.99172	0.95018	-13.9537	0	0	-10.6823	0	0
3.8157	-0.12155		-36.18	0.98912	0.98782	-13.9076	0	0	-10.6322	0	0
3.82246	-0.10705		-36.06	1.03066	0.95537	-13.8615	0	0	-10.5822	0	0
3.82493	-0.06371		-35.94	0.97095	1.0073	-13.8153	0	0	-10.5322	0	0
3.82795	0.00789		-35.82	0.92941	1.0034	-13.7692	0	0	-10.4821	0	0
3.83211	-0.0369		-35.7	0.9372	1.04234	-13.7231	0	0	-10.4321	0	0
3.84653	-0.04895		-35.58	0.93201	0.96965	-13.6769	0	0	-10.3821	0	0
3.84757	-0.12006		-35.46	1.04624	0.91773	-13.6308	0	0	-10.332	0	0
3.86259	-0.09255		-35.34	0.96316	1.03455	-13.5847	0	0	-10.282	0	0
3.86355	-0.11593		-35.22	0.91643	0.99431	-13.5386	0	0	-10.232	0	0
3.86614	-0.11685		-35.1	1.02287	1.01898	-13.4924	0	0	-10.1819	0	0
3.87163	-0.03146		-34.98	1.03585	1.006	-13.4463	0	0	-10.1319	0	0
3.87552	-0.04717		-34.86	1.0696	0.9398	-13.4002	0	0	-10.0819	0	0
3.87613	-0.11788		-34.74	0.98393	1.01508	-13.3541	0	0	-10.0318	0	0
3.87635	-0.04627		-34.62	0.99691	0.98653	-13.3079	0	0	-9.9818	0	0
3.8844	-0.12458		-34.5	1.0047	1.03975	-13.2618	0	0	-9.93176	0	0
3.88453	-0.09977		-34.38	1.02028	0.9359	-13.2157	0	0	-9.88173	0	0
3.89263	-0.11374		-34.26	1.00989	0.99821	-13.1695	0	0	-9.83169	0	0
3.89416	-0.04849		-34.14	0.92682	0.98653	-13.1234	0	0	-9.78166	0	0
3.9093	-0.10935		-34.02	0.99691	1.01638	-13.0773	0	0	-9.73163	0	0
3.91549	-0.05473		-33.9	1.1371	1.03975	-13.0312	0	0	-9.68159	0	0
3.91858	-0.05412		-33.78	1.08777	1.03455	-12.985	0	0	-9.63156	0	0
3.92022	-0.1031		-33.66	0.84374	0.98653	-12.9389	0	0	-9.58152	0	0
3.92383	-0.10858		-33.54	1.01508	0.96965	-12.8928	0	0	-9.53149	0	0
3.92774	-0.09456		-33.42	0.97095	0.96056	-12.8467	0	0	-9.48145	0	0
3.9301	-0.11936		-33.3	1.02806	1.0073	-12.8005	0	0	-9.43142	0	0
3.93116	-0.11104		-33.18	0.95537	0.98393	-12.7544	0	0	-9.38139	0	0
3.94377	-0.0734		-33.06	1.03845	1.03066	-12.7083	0	0	-9.33135	0	0
3.94642	-0.05189		-32.94	0.97095	0.95797	-12.6621	0	0	-9.28132	0	0
3.94652	-0.08898		-32.82	1.01508	1.00989	-12.616	0	0	-9.23128	0	0
3.94706	-0.11776		-32.7	0.94499	1.04494	-12.5699	0	0	-9.18125	0	0
3.94906	-0.10802		-32.58	0.95797	0.99172	-12.5237	0	0	-9.13122	0	0
3.95474	-0.11452		-32.46	1.01508	1.01638	-12.4776	0	0	-9.08118	0	0
3.95626	-0.10326		-32.34	0.94239	0.91643	-12.4315	0	0	-9.03115	0	0
3.95673	-0.09633		-32.22	0.98393	0.99951	-12.3854	0	0	-8.98111	0	0
3.96824	-0.05843		-32.1	1.11374	0.98263	-12.3392	0	0	-8.93108	0	0
3.96883	-0.06968		-31.98	1.02028	1.01249	-12.2931	0	0	-8.88105	0	0
3.97346	-0.08136		-31.86	0.98912	0.9385	-12.247	0	0	-8.83101	0	0
3.97418	-0.11197		-31.74	0.99172	0.96835	-12.2009	0	0	-8.78098	0	0
3.97678	-0.07211		-31.62	0.91903	1.02936	-12.1547	0	0	-8.73094	0	0
3.97864	-0.10663		-31.5	0.9372	1.0021	-12.1086	0	0	-8.68091	0	0
3.98041	-0.10795		-31.38	0.96835	1.02806	-12.0625	0	0	-8.63088	0	0
3.98047	-0.08818		-31.26	0.96576	0.98263	-12.0163	0	0	-8.58084	0	0
3.98161	-0.10758		-31.14	1.03585	1.02157	-11.9702	0	0	-8.53081	0	0
3.9977	-0.10294		-31.02	0.96056	0.99042	-11.9241	0	0	-8.48077	0	0
4.13226	-0.08275		-30.9	1.03066	0.98523	-11.878	0	0	-8.43074	0	0
4.14959	-0.07339		-30.78	0.99431	0.94239	-11.8318	0	0	-8.38071	0	0
4.22916	-0.09354		-30.66	1.0021	0.94369	-11.7857	0	0	-8.33067	0	0
4.28403	-0.08018		-30.54	1.06181	1.01898	-11.7396	0	0	-8.28064	0	0
4.2876	-0.0946		-30.42	0.98653	0.96576	-11.6935	0	0	-8.2306	0	0
4.33141	-0.08238		-30.3	0.99951	0.98782	-11.6473	0	0	-8.18057	0	0
4.3737	-0.09123		-30.18	0.98912	0.97484	-11.6012	0	0	-8.13054	0	0
4.46528	-0.0757		-30.06	0.99691	1.0034	-11.5551	0	0	-8.0805	0	0
4.54123	-0.0836		-29.94	0.89047	0.94888	-11.5089	0	0	-8.03047	0	0
4.55578	-0.07417		-29.82	0.96056	1.05013	-11.4628	0	0	-7.98043	0	0
4.55776	-0.06364		-29.7	1.03326	0.98782	-11.4167	0	0	-7.9304	0	0
4.57423	-0.08193		-29.58	0.98133	0.91773	-11.3705	0	0	-7.88036	0	0
4.5841	-0.06155		-29.46	0.92162	0.97355	-11.3244	0	0	-7.83033	0	0
4.59995	-0.06284		-29.34	1.02806	1.03196	-11.2783	0	0	-7.7803	0	0
4.61715	-0.08011		-29.22	0.95018	0.99302	-11.2322	0	0	-7.73026	0	0
4.61717	-0.07698		-29.1	0.92682	0.95278	-11.186	0	0	-7.68023	0	0
4.72531	-0.05841		-28.98	1.02028	0.95537	-11.1399	0	0	-7.63019	0	0
4.75616	-0.06461		-28.86	1.04624	0.98912	-11.0938	0	0	-7.58016	0	0
4.78455	-0.05468		-28.74	0.98393	0.99821	-11.0477	0	0	-7.53013	0	0
4.83172	-0.05562		-28.62	1.01249	1.02806	-11.0015	0	0	-7.48009	0	0
4.83466	-0.05646		-28.5	0.98393	1.07479	-10.9554	0	0	-7.43006	0	0
4.91906	-0.06532		-28.38	1.02028	0.99172	-10.9093	0	0	-7.38002	0	0
4.9327	-0.04398		-28.26	1.02547	0.95018	-10.8631	0	0	-7.32999	0	0
4.97765	-0.04773		-28.14	0.95797	1.0709	-10.817	0	0	-7.27996	0	0
4.98162	-0.05712		-28.02	0.91643	0.94758	-10.7709	0	0	-7.22992	0	0
4.98729	-0.05288		-27.9	0.93201	1.01638	-10.7248	0	0	-7.17989	0	0
5.018	-0.04275		-27.78	1.05662	1.01768	-10.6786	0	0	-7.12985	0	0
5.03724	-0.04138		-27.66	0.99691	1.00859	-10.6325	0	0	-7.07982	0	0
5.05371	-0.04486		-27.54	1.08258	0.99691	-10.5864	0	0	-7.02979	0	0
5.07786	-0.05438		-27.42	0.97095	0.98523	-10.5403	0	0	-6.97975	0	0
5.33576	-0.03978		-27.3	1.0021	0.97614	-10.4941	0	0	-6.92972	0	0
5.34931	-0.04538		-27.18	1.04104	1.02157	-10.448	0	0	-6.87968	0	0
5.34945	-0.0447		-27.06	1.01508	1.01119	-10.4019	0	0	-6.82965	0	0
5.38915	-0.03157		-26.94	0.98393	0.97095	-10.3557	0	0	-6.77962	0	0
5.39675	-0.03435		-26.82	0.98133	1.0073	-10.3096	0	0	-6.72958	0	0
5.40903	-0.03284		-26.7	0.99951	0.99172	-10.2635	0	0	-6.67955	0	0
5.44482	-0.03953		-26.58	0.98393	1.00989	-10.2173	0	0	-6.62951	0	0
5.45279	-0.03347		-26.46	0.95278	0.95278	-10.1712	0	0	-6.57948	0	0
5.47838	-0.03035		-26.34	1.05662	0.98782	-10.1251	0	0	-6.52945	0	0
5.51585	-0.03871		-26.22	0.97095	0.96186	-10.079	0	0	-6.47941	0	0
5.53197	-0.03486		-26.1	1.07479	1.02547	-10.0328	0	0	-6.42938	0	0
5.5432	-0.03351		-25.98	1.0021	1.02028	-9.98671	0	0	-6.37934	0	0
5.59226	-0.027		-25.86	1.04624	1.0021	-9.94058	0	0	-6.32931	0	0
5.61178	-0.03272		-25.74	0.97614	0.96835	-9.89446	0	0	-6.27927	0	0
5.62498	-0.0257		-25.62	0.98133	0.93201	-9.84833	0	0	-6.22924	0	0
5.64983	-0.0304		-25.5	0.9398	1.0034	-9.8022	0	0	-6.17921	0	0
5.66295	-0.02526		-25.38	0.95278	0.98263	-9.75607	0	0	-6.12917	0	0
5.71461	-0.03138		-25.26	1.01249	0.92422	-9.70994	0	0	-6.07914	0	0
5.72349	-0.03217		-25.14	1.02806	1.03585	-9.66382	0	0	-6.0291	0	0
5.7242	-0.03065		-25.02	1.0021	0.98912	-9.61769	0	0	-5.97907	0	0
5.73541	-0.02428		-24.9	0.95278	0.99431	-9.57156	0	0	-5.92904	0	0
5.78833	-0.02973		-24.78	0.90085	1.01638	-9.52543	0	0	-5.879	0	0
5.83955	-0.02681		-24.66	0.97614	0.99431	-9.4793	0	0	-5.82897	0	0
5.8497	-0.02858		-24.54	0.92682	0.94629	-9.43318	0	0	-5.77893	0	0
5.85792	-0.02873		-24.42	0.97874	0.97614	-9.38705	0	0	-5.7289	0	0
5.93693	-0.02345		-24.3	1.05662	0.95537	-9.34092	0	0	-5.67887	0	0
5.9421	-0.02491		-24.18	0.9398	0.95278	-9.29479	0	0	-5.62883	0	0
5.98508	-0.02272		-24.06	0.8697	0.97614	-9.24866	0	0	-5.5788	0	0
6.06779	-0.0229		-23.94	0.95278	1.01249	-9.20254	0	0	-5.52876	0	0
6.09752	-0.01893		-23.82	0.99691	0.91383	-9.15641	0	0	-5.47873	0	0
6.101	-0.02155		-23.7	0.99172	0.98912	-9.11028	0	0	-5.4287	0	0
6.1063	-0.01776		-23.58	0.98653	1.06311	-9.06415	0	0	-5.37866	0	0
6.18534	-0.0217		-23.46	1.04883	0.9346	-9.01802	0	0	-5.32863	0	0
6.18727	-0.02133		-23.34	0.98393	0.96965	-8.9719	0	0	-5.27859	0	0
6.19387	-0.02159		-23.22	0.97355	1.0034	-8.92577	0	0	-5.22856	0	0
6.22571	-0.02087		-23.1	1.04624	0.98263	-8.87964	0	0	-5.17853	0	0
6.23802	-0.02011		-22.98	0.96056	1.04364	-8.83351	0	0	-5.12849	0	0
6.26345	-0.01946		-22.86	0.96316	0.96316	-8.78738	0	0	-5.07846	0	0
6.31105	-0.01764		-22.74	0.93201	0.98782	-8.74126	0	0	-5.02842	0	0
6.35908	-0.01593		-22.62	1.06441	0.95927	-8.69513	0	0	-4.97839	0	0
6.36469	-0.01844		-22.5	0.9372	0.98653	-8.649	0	0	-4.92836	0	0
6.43799	-0.01684		-22.38	1.02547	1.02677	-8.60287	0	0	-4.87832	0	0
6.45867	-0.01601		-22.26	0.95797	1.03975	-8.55674	0	0	-4.82829	0	0
6.47416	-0.01513		-22.14	1.0722	0.99951	-8.51062	0	0	-4.77825	0	0
6.48603	-0.0168		-22.02	0.98912	0.94239	-8.46449	0	0	-4.72822	0	0
6.52406	-0.01641		-21.9	1.01768	0.97874	-8.41836	0	0	-4.67818	0	0
6.52526	-0.01454		-21.78	0.96056	1.03845	-8.37223	0	0	-4.62815	0	0
6.55814	-0.01616		-21.66	1.04883	1.04234	-8.3261	0	0	-4.57812	0	0
6.60364	-0.01414		-21.54	0.96316	0.97744	-8.27998	0	0	-4.52808	0	0
6.62366	-0.01516		-21.42	0.92682	0.96056	-8.23385	0	0	-4.47805	0	0
6.64978	-0.01463		-21.3	0.94239	0.96316	-8.18772	0	0	-4.42801	0	0
6.66534	-0.01493		-21.18	1.03845	0.96706	-8.14159	0	0	-4.37798	0	0
6.73548	-0.01432		-21.06	0.94758	0.88268	-8.09546	0	0	-4.32795	0	0
6.81139	-0.01362		-20.94	1.11374	0.99561	-8.04934	0	0	-4.27791	0	0
6.82848	-0.01353		-20.82	0.99172	0.98263	-8.00321	0	0	-4.22788	0	0
6.92643	-0.01269		-20.7	1.04104	0.96446	-7.95708	0	0	-4.17784	0	0
6.94497	-0.0104		-20.58	0.91124	1.01249	-7.91095	0	0	-4.12781	0	0
7.03205	-0.01081		-20.46	0.91124	1.04883	-7.86482	0	0	-4.07778	0	0
7.05034	-0.01015		-20.34	1.03326	1.03066	-7.8187	0	0	-4.02774	0	0
7.08467	-0.01091		-20.22	0.91903	1.03066	-7.77257	0	0	-3.97771	0	0
7.11357	-0.01111		-20.1	1.05922	0.99561	-7.72644	0	0	-3.92767	0	0
7.1203	-0.01078		-19.98	0.97355	0.95407	-7.68031	0	0	-3.87764	0	0
7.16043	-0.01098		-19.86	0.95018	0.97225	-7.63418	0	0	-3.82761	0	0
7.18931	-0.00972		-19.74	1.0047	0.91513	-7.58806	0	0	-3.77757	0	0
7.19308	-0.00975		-19.62	1.01768	0.95407	-7.54193	0	0	-3.72754	0	0
7.19496	-0.01077		-19.5	0.95018	0.93331	-7.4958	0	0	-3.6775	0	0
7.19749	-0.00923		-19.38	0.95797	1.01379	-7.44967	0	0	-3.62747	0	0
7.20017	-0.00915		-19.26	0.89566	0.98782	-7.40354	0	0	-3.57744	0	0
7.21413	-0.01006		-19.14	0.97874	0.97484	-7.35742	0	0	-3.5274	0	0
7.23004	-0.0106		-19.02	1.03326	1.0021	-7.31129	0	0	-3.47737	0	0
7.25561	-0.01031		-18.9	0.97355	0.99821	-7.26516	0	0	-3.42733	0	0
7.28298	-0.01013		-18.78	0.91903	1.06052	-7.21903	0	0	-3.3773	0	0
7.34421	-0.00796		-18.66	0.95018	0.96446	-7.1729	0	0	-3.32727	0	0
7.34695	-0.008		-18.54	0.98912	1.00859	-7.12678	0	0	-3.27723	0	0
7.34917	-0.00866		-18.42	1.05143	0.97355	-7.08065	0	0	-3.2272	0	0
7.46254	-0.00899		-18.3	1.04104	0.99951	-7.03452	0	0	-3.17716	0	0
7.51224	-0.00887		-18.18	1.0021	1.01638	-6.98839	0	0	-3.12713	0	0
7.54257	-0.00728		-18.06	1.0047	0.90864	-6.94226	0	0	-3.07709	0	0
7.55535	-0.00741		-17.94	1.02547	1.00989	-6.89614	0	0	-3.02706	0	0
7.57339	-0.00757		-17.82	1.04883	1.03455	-6.85001	0	0	-2.97703	0	0
7.58973	-0.00717		-17.7	1.02028	1.01508	-6.80388	0	0	-2.92699	0	0
7.66072	-0.00831		-17.58	1.03845	1.04364	-6.75775	0	0	-2.87696	0	0
7.66833	-0.00824		-17.46	0.99951	1.03326	-6.71162	0	0	-2.82692	0	0
7.77575	-0.00691		-17.34	0.93201	0.96316	-6.6655	0	0	-2.77689	0	0
7.83439	-0.00694		-17.22	0.95537	0.92033	-6.61937	0	0	-2.72686	0	0
7.85266	-0.00676		-17.1	1.05662	1.0034	-6.57324	0	0	-2.67682	0	0
7.85365	-0.0072		-16.98	1.03585	0.95407	-6.52711	0	0	-2.62679	0	0.00829
7.87825	-0.00682		-16.86	1.02806	1.06052	-6.48098	0	0	-2.57675	0	0.00414
7.99772	-0.0055		-16.74	1.04364	1.01119	-6.43486	0	0	-2.52672	0	0.10773
7.99847	-0.0065		-16.62	0.95278	0.99691	-6.38873	0	0	-2.47669	0	0.42263
8.00875	-0.00593		-16.5	0.98653	0.99951	-6.3426	0	0	-2.42665	0.00829	1.02758
8.0335	-0.00595		-16.38	0.92941	1.02157	-6.29647	0	0	-2.37662	0.13259	2.39493
8.04055	-0.00623		-16.26	0.95278	1.03455	-6.25034	0	0	-2.32658	0.39777	4.27193
8.05513	-0.00668		-16.14	0.91124	0.96186	-6.20422	0	0	-2.27655	1.16846	6.61299
8.13495	-0.00563		-16.02	1.02028	1.04234	-6.15809	0	0	-2.22652	2.77613	8.65158
8.15122	-0.00548		-15.9	0.94239	1.02287	-6.11196	0	0	-2.17648	5.35338	10.2385
8.15172	-0.00601		-15.78	1.0696	0.99821	-6.06583	0	0	-2.12645	8.09636	11.4236
8.15974	-0.00542		-15.66	1.0722	0.95148	-6.0197	0	0	-2.07641	10.6073	11.436
8.1706	-0.00667		-15.54	1.0073	0.91903	-5.97358	0	0	-2.02638	11.3366	11.2703
8.17064	-0.00615		-15.42	1.01768	0.89696	-5.92745	0	0	-1.97635	12.099	10.4954
8.18298	-0.00577		-15.3	0.91903	0.98912	-5.88132	0	0	-1.92631	11.4194	9.70817
8.29496	-0.00517		-15.18	0.90085	0.97355	-5.83519	0	0	-1.87628	11.0631	8.53971
8.2985	-0.00586		-15.06	0.99172	0.96446	-5.78906	0	0	-1.82624	9.84491	7.24695
8.30039	-0.00534		-14.94	0.96316	0.99561	-5.74294	0	0	-1.77621	8.71788	6.02462
8.42069	-0.00519		-14.82	1.04364	0.96965	-5.69681	0	0	-1.72618	7.54942	5.35338
8.42289	-0.00525		-14.7	1.02287	0.99172	-5.65068	0	0	-1.67614	6.91961	4.50396
8.45359	-0.00539		-14.58	0.97614	1.02677	-5.60455	0	0	-1.62611	5.79258	3.93216
8.47558	-0.00474		-14.46	0.91383	1.0073	-5.55842	0	0	-1.57607	5.12134	3.34379
8.48352	-0.00464		-14.34	1.02287	0.98782	-5.5123	0	0	-1.52604	4.55783	2.91287
8.5224	-0.00491		-14.22	1.04624	1.02417	-5.46617	0	0	-1.476	4.22635	2.63525
8.52528	-0.00544		-14.1	0.92682	0.98782	-5.42004	0	0	-1.42597	4.15177	2.27477
8.52679	-0.0052		-13.98	0.9346	1.01508	-5.37391	0	0	-1.37594	4.21806	2.07588
8.52778	-0.00537		-13.86	1.03326	0.99431	-5.32778	0	0	-1.3259	4.28436	1.73197
8.53431	-0.00568		-13.74	1.07479	0.98133	-5.28166	0	0	-1.27587	4.33408	1.61596
8.54593	-0.00524		-13.62	0.91643	0.9385	-5.23553	0	0	-1.22583	4.39209	1.52066
8.5933	-0.00551		-13.5	0.99691	1.006	-5.1894	0	0	-1.1758	4.01917	1.37978
8.63911	-0.00524		-13.38	0.96576	1.0021	-5.14327	0	0	-1.12577	3.76228	1.12703
8.69897	-0.00474		-13.26	1.09037	1.02936	-5.09714	0	0.0097	-1.07573	2.98331	1.25547
8.70982	-0.00518		-13.14	0.9372	1.01768	-5.05102	0	0.0485	-1.0257	2.32864	1.02344
8.71617	-0.00434		-13.02	0.99691	0.97874	-5.00489	0	0.11639	-0.97566	2.12975	1.14774
8.73002	-0.00447		-12.9	1.02028	1.0021	-4.95876	0	0.59166	-0.92563	1.49165	1.04001
8.73265	-0.00404		-12.78	0.99431	1.00859	-4.91263	0	1.33851	-0.8756	1.06073	0.85356
8.73875	-0.00461		-12.66	0.95278	1.03326	-4.8665	0.19399	3.29777	-0.82556	0.90328	0.90328
8.76318	-0.00445		-12.54	1.01508	0.94888	-4.82038	0.67895	6.16877	-0.77553	0.72097	1.00272
8.77583	-0.00496		-12.42	1.0047	0.99302	-4.77425	2.03686	8.24442	-0.72549	0.47236	0.80383
8.91182	-0.00404		-12.3	0.98912	0.99042	-4.72812	4.44229	11.678	-0.67546	0.35634	0.87842
8.96219	-0.00409		-12.18	1.00989	0.99691	-4.68199	8.72939	14.3259	-0.62543	0.36463	0.96129
			-12.06	1.03585	1.00989	-4.63586	11.193	15.1018	-0.57539	0.23203	0.86184
			-11.94	0.9398	1.06571	-4.58974	14.549	15.6062	-0.52536	0.22375	0.89085
			-11.82	1.03845	0.98912	-4.54361	16.0233	14.7624	-0.47532	0.15745	0.93228
			-11.7	1.0696	0.95407	-4.49748	15.8875	14.0737	-0.42529	0.11602	1.11045
			-11.58	1.0073	0.95018	-4.45135	14.5296	13.0165	-0.37526	0.10773	1.00687
			-11.46	1.06181	1.04364	-4.40522	13.6566	10.6595	-0.32522	0.1243	1.13946
			-11.34	0.95537	1.03326	-4.3591	11.5034	9.37924	-0.27519	0.09944	1.27619
			-11.22	1.04624	1.01249	-4.31297	9.67992	7.80795	-0.22515	0.08287	1.51237
			-11.1	0.91903	0.95407	-4.26684	7.74006	6.92532	-0.17512	0.04143	1.64082
			-10.98	1.02028	0.95927	-4.22071	6.40155	5.92629	-0.12509	0.04972	1.75269
			-10.86	0.98393	1.07609	-4.17458	5.56741	4.87876	-0.07505	0.0663	1.8107
			-10.74	1.0021	1.03066	-4.12846	4.51988	4.03492	-0.02502	0.07458	1.98058
			-10.62	1.09556	1.02028	-4.08233	4.05432	3.58875	0.02502	0.07458	1.98058
			-10.5	0.97355	1.03455	-4.0362	2.871	2.9195	0.07505	0.0663	1.8107
			-10.38	1.05922	0.95537	-3.99007	3.37536	2.49273	0.12509	0.04972	1.75269
			-10.26	0.96576	1.00989	-3.94394	2.8516	1.95926	0.17512	0.04143	1.64082
			-10.14	0.98912	1.00989	-3.89782	3.02619	1.85257	0.22515	0.08287	1.51237
			-10.02	0.94758	0.99431	-3.85169	3.41416	1.61979	0.27519	0.09944	1.27619
			-9.9	1.05143	1.006	-3.80556	3.49176	1.31911	0.32522	0.1243	1.13946
			-9.78	0.99691	1.01508	-3.75943	4.20951	1.08632	0.37526	0.10773	1.00687
			-9.66	1.04364	1.03455	-3.7133	5.10184	1.17362	0.42529	0.11602	1.11045
			-9.54	0.95018	0.9346	-3.66718	5.08244	0.92144	0.47532	0.15745	0.93228
			-9.42	0.95278	1.02417	-3.62105	5.89719	0.95053	0.52536	0.22375	0.89085
			-9.3	0.96316	0.9359	-3.57492	5.23763	0.77595	0.57539	0.23203	0.86184
			-9.18	1.03066	1.03585	-3.52879	4.83026	0.78565	0.62543	0.36463	0.96129
			-9.06	0.96056	1.04104	-3.48266	4.2483	0.71775	0.67546	0.35634	0.87842
			-8.94	1.05143	0.98653	-3.43654	3.68574	0.69835	0.72549	0.47236	0.80383
			-8.82	0.92941	0.96706	-3.39041	2.8516	0.78565	0.77553	0.72097	1.00272
			-8.7	0.98912	1.0047	-3.34428	2.56062	0.78565	0.82556	0.90328	0.90328
			-8.58	1.04624	0.95278	-3.29815	2.09505	0.57226	0.8756	1.06073	0.85356
			-8.46	1.05662	0.97355	-3.25202	1.68768	0.61106	0.92563	1.49165	1.04001
			-8.34	0.90085	1.03845	-3.2059	1.24151	0.58196	0.97566	2.12975	1.14774
			-8.22	0.96056	0.95407	-3.15977	1.08632	0.64016	1.0257	2.32864	1.02344
			-8.1	0.99691	0.99951	-3.11364	0.89234	0.81474	1.07573	2.98331	1.25547
			-7.98	1.00989	0.97355	-3.06751	0.83414	0.75655	1.12577	3.76228	1.12703
			-7.86	1.06181	1.01508	-3.02138	0.67895	0.75655	1.1758	4.01917	1.37978
			-7.74	0.98133	0.92422	-2.97526	0.44617	0.85354	1.22583	4.39209	1.52066
			-7.62	0.98133	1.02936	-2.92913	0.42677	0.99903	1.27587	4.33408	1.61596
			-7.5	0.98653	0.98912	-2.883	0.36857	1.04753	1.3259	4.28436	1.73197
			-7.38	0.99172	0.95667	-2.83687	0.44617	1.09602	1.37594	4.21806	2.07588
			-7.26	0.98653	0.96056	-2.79074	0.29098	1.32881	1.42597	4.15177	2.27477
			-7.14	0.92682	0.98782	-2.74462	0.17459	1.4549	1.476	4.22635	2.63525
			-7.02	0.95797	1.0073	-2.69849	0.23278	1.71678	1.52604	4.55783	2.91287
			-6.9	0.95278	1.006	-2.65236	0.11639	1.74588	1.57607	5.12134	3.34379
			-6.78	1.00989	0.99821	-2.60623	0.23278	2.03686	1.62611	5.79258	3.93216
			-6.66	0.97614	0.96835	-2.5601	0.11639	2.18235	1.67614	6.91961	4.50396
			-6.54	0.98653	1.02028	-2.51398	0.15519	2.15325	1.72618	7.54942	5.35338
			-6.42	0.92422	0.99951	-2.46785	0.15519	2.00776	1.77621	8.71788	6.02462
			-6.3	1.06701	0.97355	-2.42172	0.15519	1.90107	1.82624	9.84491	7.24695
			-6.18	1.02806	1.0683	-2.37559	0.23278	2.00776	1.87628	11.0631	8.53971
			-6.06	1.01508	1.00989	-2.32946	0.27158	1.69738	1.92631	11.4194	9.70817
			-5.94	0.98133	0.97225	-2.28334	0.34918	1.60039	1.97635	12.099	10.4954
			-5.82	1.0073	0.98523	-2.23721	0.21339	1.4355	2.02638	11.3366	11.2703
			-5.7	1.12672	0.9346	-2.19108	0.34918	1.14452	2.07641	10.6073	11.436
			-5.58	1.01508	0.99302	-2.14495	0.27158	1.15422	2.12645	8.09636	11.4236
			-5.46	0.91383	1.0047	-2.09882	0.42677	1.19302	2.17648	5.35338	10.2385
			-5.34	0.97355	1.0021	-2.0527	0.50436	1.15422	2.22652	2.77613	8.65158
			-5.22	1.01249	1.01508	-2.00657	0.52376	1.25121	2.27655	1.16846	6.61299
			-5.1	1.09816	0.98523	-1.96044	0.71775	1.4452	2.32658	0.39777	4.27193
			-4.98	0.95797	1.04494	-1.91431	0.71775	1.4452	2.37662	0.13259	2.39493
			-4.86	0.96316	1.07999	-1.86818	0.91174	1.3773	2.42665	0.00829	1.02758
			-4.74	0.92422	0.99431	-1.82206	1.04753	1.34821	2.47669	0	0.42263
			-4.62	1.0021	0.99431	-1.77593	1.4355	1.54219	2.52672	0	0.10773
			-4.5	1.08518	0.95148	-1.7298	1.55189	1.55189	2.57675	0	0.00414
			-4.38	0.96056	1.02806	-1.68367	1.66828	1.75558	2.62679	0	0.00829
			-4.26	0.99172	0.99951	-1.63754	1.78468	1.73618	2.67682	0	0
			-4.14	1.01249	1.0073	-1.59142	1.59069	1.88167	2.72686	0	0
			-4.02	1.12672	1.0073	-1.54529	2.23084	1.76528	2.77689	0	0
			-3.9	1.0722	1.0034	-1.49916	1.84287	1.71678	2.82692	0	0
			-3.78	0.95278	1.01898	-1.45303	2.23084	1.95926	2.87696	0	0
			-3.66	1.06441	1.0021	-1.4069	2.15325	1.77498	2.92699	0	0
			-3.54	0.95537	0.97484	-1.36078	2.28904	1.63919	2.97703	0	0
			-3.42	0.81778	1.01638	-1.31465	2.09505	1.60039	3.02706	0	0
			-3.3	0.99691	0.99821	-1.26852	2.05626	1.484	3.07709	0	0
			-3.18	0.94758	0.99821	-1.22239	2.03686	1.67798	3.12713	0	0
			-3.06	1.0696	0.99302	-1.17626	1.57129	1.17362	3.17716	0	0
			-2.94	1.0696	0.95927	-1.13014	1.55189	1.33851	3.2272	0	0
			-2.82	0.95537	0.96835	-1.08401	1.68768	1.23181	3.27723	0	0
			-2.7	1.01768	1.02417	-1.03788	1.22211	1.13482	3.32727	0	0
			-2.58	0.9346	0.97484	-0.99175	1.28031	1.21242	3.3773	0	0
			-2.46	1.0047	1.00859	-0.94562	1.20272	1.05723	3.42733	0	0
			-2.34	1.02806	1.01508	-0.8995	1.04753	0.97963	3.47737	0	0
			-2.22	0.95278	1.02028	-0.85337	0.79534	0.87294	3.5274	0	0
			-2.1	1.04104	1.02806	-0.80724	0.91174	1.10572	3.57744	0	0
			-1.98	1.03066	1.04364	-0.76111	0.85354	0.76625	3.62747	0	0
			-1.86	1.01768	0.99691	-0.71498	0.75655	0.99903	3.6775	0	0
			-1.74	0.96316	0.98782	-0.66886	0.75655	0.71775	3.72754	0	0
			-1.62	1.01508	0.90475	-0.62273	0.81474	0.63046	3.77757	0	0
			-1.5	1.07739	0.96316	-0.5766	0.67895	0.68865	3.82761	0	0
			-1.38	1.0073	1.0021	-0.53047	0.75655	0.74685	3.87764	0	0
			-1.26	0.9398	1.03845	-0.48434	0.58196	0.64016	3.92767	0	0
			-1.14	1.09816	0.99302	-0.43822	0.67895	0.71775	3.97771	0	0
			-1.02	1.01249	1.0709	-0.39209	0.52376	0.62076	4.02774	0	0
			-0.9	0.94239	0.97355	-0.34596	0.54316	0.52376	4.07778	0	0
			-0.78	1.02547	1.02157	-0.29983	0.54316	0.54316	4.12781	0	0
			-0.66	0.95018	1.01898	-0.2537	0.46557	0.59166	4.17784	0	0
			-0.54	0.98653	1.04883	-0.20758	0.40737	0.55286	4.22788	0	0
			-0.42	1.01768	1.02028	-0.16145	0.62076	0.58196	4.27791	0	0
			-0.3	1.03585	1.0073	-0.11532	0.31038	0.60136	4.32795	0	0
			-0.18	1.02287	1.03715	-0.06919	0.60136	0.58196	4.37798	0	0
			-0.06	1.02547	0.98004	-0.02306	0.46557	0.61106	4.42801	0	0
			0.06	1.02547	0.98004	0.02306	0.36857	0.48497	4.47805	0	0
			0.18	1.02287	1.03715	0.06919	0.58196	0.45587	4.52808	0	0
			0.3	1.03585	1.0073	0.11532	0.48497	0.56256	4.57812	0	0
			0.42	1.01768	1.02028	0.16145	0.48497	0.47527	4.62815	0	0
			0.54	0.98653	1.04883	0.20758	0.60136	0.59166	4.67818	0	0
			0.66	0.95018	1.01898	0.2537	0.56256	0.53346	4.72822	0	0
			0.78	1.02547	1.02157	0.29983	0.60136	0.53346	4.77825	0	0
			0.9	0.94239	0.97355	0.34596	0.52376	0.52376	4.82829	0	0
			1.02	1.01249	1.0709	0.39209	0.62076	0.58196	4.87832	0	0
			1.14	1.09816	0.99302	0.43822	0.64016	0.62076	4.92836	0	0
			1.26	0.9398	1.03845	0.48434	0.69835	0.55286	4.97839	0	0
			1.38	1.0073	1.0021	0.53047	0.58196	0.65955	5.02842	0	0
			1.5	1.07739	0.96316	0.5766	0.67895	0.64016	5.07846	0	0
			1.62	1.01508	0.90475	0.62273	0.71775	0.71775	5.12849	0	0
			1.74	0.96316	0.98782	0.66886	0.81474	0.64985	5.17853	0	0
			1.86	1.01768	0.99691	0.71498	0.73715	0.69835	5.22856	0	0
			1.98	1.03066	1.04364	0.76111	0.93113	0.92144	5.27859	0	0
			2.1	1.04104	1.02806	0.80724	1.18332	0.83414	5.32863	0	0
			2.22	0.95278	1.02028	0.85337	0.85354	0.90204	5.37866	0	0
			2.34	1.02806	1.01508	0.8995	0.96993	0.97963	5.4287	0	0
			2.46	1.0047	1.00859	0.94562	1.16392	1.03783	5.47873	0	0
			2.58	0.9346	0.97484	0.99175	1.02813	1.08632	5.52876	0	0
			2.7	1.01768	1.02417	1.03788	1.24151	1.08632	5.5788	0	0
			2.82	0.95537	0.96835	1.08401	1.51309	1.29971	5.62883	0	0
			2.94	1.0696	0.95927	1.13014	1.3579	1.10572	5.67887	0	0
			3.06	1.0696	0.99302	1.17626	1.4937	1.3579	5.7289	0	0
			3.18	0.94758	0.99821	1.22239	1.4549	1.33851	5.77893	0	0
			3.3	0.99691	0.99821	1.26852	1.3773	1.4452	5.82897	0	0
			3.42	0.81778	1.01638	1.31465	1.76528	1.52279	5.879	0	0
			3.54	0.95537	0.97484	1.36078	1.99806	1.3773	5.92904	0	0
			3.66	1.06441	1.0021	1.4069	1.78468	1.4452	5.97907	0	0
			3.78	0.95278	1.01898	1.45303	2.03686	1.50339	6.0291	0	0
			3.9	1.0722	1.0034	1.49916	1.88167	1.58099	6.07914	0	0
			4.02	1.12672	1.0073	1.54529	1.64888	1.67798	6.12917	0	0
			4.14	1.01249	1.0073	1.59142	1.78468	1.66828	6.17921	0	0
			4.26	0.99172	0.99951	1.63754	1.78468	1.68768	6.22924	0	0
			4.38	0.96056	1.02806	1.68367	1.53249	1.33851	6.27927	0	0
			4.5	1.08518	0.95148	1.7298	1.22211	1.4549	6.32931	0	0
			4.62	1.0021	0.99431	1.77593	1.4743	1.17362	6.37934	0	0
			4.74	0.92422	0.99431	1.82206	1.08632	1.33851	6.42938	0	0
			4.86	0.96316	1.07999	1.86818	0.98933	1.18332	6.47941	0	0
			4.98	0.95797	1.04494	1.91431	0.56256	1.29971	6.52945	0	0
			5.1	1.09816	0.98523	1.96044	0.75655	1.26091	6.57948	0	0
			5.22	1.01249	1.01508	2.00657	0.65955	1.22211	6.62951	0	0
			5.34	0.97355	1.0021	2.0527	0.32978	1.09602	6.67955	0	0
			5.46	0.91383	1.0047	2.09882	0.27158	1.00873	6.72958	0	0
			5.58	1.01508	0.99302	2.14495	0.31038	1.18332	6.77962	0	0
			5.7	1.12672	0.9346	2.19108	0.09699	1.17362	6.82965	0	0
			5.82	1.0073	0.98523	2.23721	0.23278	1.25121	6.87968	0	0
			5.94	0.98133	0.97225	2.28334	0.19399	1.4355	6.92972	0	0
			6.06	1.01508	1.00989	2.32946	0.11639	1.58099	6.97975	0	0
			6.18	1.02806	1.0683	2.37559	0.11639	1.90107	7.02979	0	0
			6.3	1.06701	0.97355	2.42172	0.25218	2.04656	7.07982	0	0
			6.42	0.92422	0.99951	2.46785	0.25218	1.93986	7.12985	0	0
			6.54	0.98653	1.02028	2.51398	0.23278	1.92047	7.17989	0	0
			6.66	0.97614	0.96835	2.5601	0.27158	2.08535	7.22992	0	0
			6.78	1.00989	0.99821	2.60623	0.23278	1.90107	7.27996	0	0
			6.9	0.95278	1.006	2.65236	0.31038	1.58099	7.32999	0	0
			7.02	0.95797	1.0073	2.69849	0.11639	1.4452	7.38002	0	0
			7.14	0.92682	0.98782	2.74462	0.11639	1.4064	7.43006	0	0
			7.26	0.98653	0.96056	2.79074	0.15519	1.31911	7.48009	0	0
			7.38	0.99172	0.95667	2.83687	0.34918	1.10572	7.53013	0	0
			7.5	0.98653	0.98912	2.883	0.31038	0.88264	7.58016	0	0
			7.62	0.98133	1.02936	2.92913	0.42677	1.15422	7.63019	0	0
			7.74	0.98133	0.92422	2.97526	0.40737	0.82444	7.68023	0	0
			7.86	1.06181	1.01508	3.02138	0.60136	0.65955	7.73026	0	0
			7.98	1.00989	0.97355	3.06751	0.56256	0.64016	7.7803	0	0
			8.1	0.99691	0.99951	3.11364	0.81474	0.64985	7.83033	0	0
			8.22	0.96056	0.95407	3.15977	1.3579	0.64016	7.88036	0	0
			8.34	0.90085	1.03845	3.2059	1.18332	0.57226	7.9304	0	0
			8.46	1.05662	0.97355	3.25202	1.80407	0.60136	7.98043	0	0
			8.58	1.04624	0.95278	3.29815	2.15325	0.63046	8.03047	0	0
			8.7	0.98912	1.0047	3.34428	2.34724	0.68865	8.0805	0	0
			8.82	0.92941	0.96706	3.39041	2.67701	0.66925	8.13054	0	0
			8.94	1.05143	0.98653	3.43654	3.23957	0.72745	8.18057	0	0
			9.06	0.96056	1.04104	3.48266	4.09311	0.76625	8.2306	0	0
			9.18	1.03066	1.03585	3.52879	4.55868	0.67895	8.28064	0	0
			9.3	0.96316	0.9359	3.57492	5.10184	0.89234	8.33067	0	0
			9.42	0.95278	1.02417	3.62105	4.42289	0.89234	8.38071	0	0
			9.54	0.95018	0.9346	3.66718	5.25703	0.86324	8.43074	0	0
			9.66	1.04364	1.03455	3.7133	4.40349	1.10572	8.48077	0	0
			9.78	0.99691	1.01508	3.75943	4.44229	1.13482	8.53081	0	0
			9.9	1.05143	1.006	3.80556	4.2871	1.23181	8.58084	0	0
			10.02	0.94758	0.99431	3.85169	2.8128	1.59069	8.63088	0	0
			10.14	0.98912	1.00989	3.89782	2.69641	1.81377	8.68091	0	0
			10.26	0.96576	1.00989	3.94394	2.871	2.34724	8.73094	0	0
			10.38	1.05922	0.95537	3.99007	2.96799	2.40543	8.78098	0	0
			10.5	0.97355	1.03455	4.0362	3.00679	3.02619	8.83101	0	0
			10.62	1.09556	1.02028	4.08233	3.58875	3.38506	8.88105	0	0
			10.74	1.0021	1.03066	4.12846	4.3259	4.04462	8.93108	0	0
			10.86	0.98393	1.07609	4.17458	5.21823	4.81086	8.98111	0	0
			10.98	1.02028	0.95927	4.22071	6.78952	5.6644	9.03115	0	0
			11.1	0.91903	0.95407	4.26684	8.20563	6.16877	9.08118	0	0
			11.22	1.04624	1.01249	4.31297	9.9709	7.84675	9.13122	0	0
			11.34	0.95537	1.03326	4.3591	10.3977	9.48594	9.18125	0	0
			11.46	1.06181	1.04364	4.40522	12.9583	10.5626	9.23128	0	0
			11.58	1.0073	0.95018	4.45135	14.7236	12.0854	9.28132	0	0
			11.7	1.0696	0.95407	4.49748	15.7323	14.064	9.33135	0	0
			11.82	1.03845	0.98912	4.54361	15.9845	14.8206	9.38139	0	0
			11.94	0.9398	1.06571	4.58974	13.7148	15.3249	9.43142	0	0
			12.06	1.03585	1.00989	4.63586	11.8332	15.1503	9.48145	0	0
			12.18	1.00989	0.99691	4.68199	8.70999	13.9573	9.53149	0	0
			12.3	0.98912	0.99042	4.72812	4.79146	10.9214	9.58152	0	0
			12.42	1.0047	0.99302	4.77425	2.21145	8.70029	9.63156	0	0
			12.54	1.01508	0.94888	4.82038	0.77595	5.55771	9.68159	0	0
			12.66	0.95278	1.03326	4.8665	0.17459	3.23957	9.73163	0	0
			12.78	0.99431	1.00859	4.91263	0.0388	1.68768	9.78166	0	0
			12.9	1.02028	1.0021	4.95876	0.0194	0.58196	9.83169	0	0
			13.02	0.99691	0.97874	5.00489	0	0.17459	9.88173	0	0
			13.14	0.9372	1.01768	5.05102	0	0.0388	9.93176	0	0
			13.26	1.09037	1.02936	5.09714	0	0.0097	9.9818	0	0
			13.38	0.96576	1.0021	5.14327	0	0.0097	10.0318	0	0
			13.5	0.99691	1.006	5.1894	0	0	10.0819	0	0
			13.62	0.91643	0.9385	5.23553	0	0.0097	10.1319	0	0
			13.74	1.07479	0.98133	5.28166	0	0	10.1819	0	0
			13.86	1.03326	0.99431	5.32778	0	0	10.232	0	0
			13.98	0.9346	1.01508	5.37391	0	0	10.282	0	0
			14.1	0.92682	0.98782	5.42004	0	0	10.332	0	0
			14.22	1.04624	1.02417	5.46617	0	0	10.3821	0	0
			14.34	1.02287	0.98782	5.5123	0	0	10.4321	0	0
			14.46	0.91383	1.0073	5.55842	0	0	10.4821	0	0
			14.58	0.97614	1.02677	5.60455	0	0	10.5322	0	0
			14.7	1.02287	0.99172	5.65068	0	0	10.5822	0	0
			14.82	1.04364	0.96965	5.69681	0	0	10.6322	0	0
			14.94	0.96316	0.99561	5.74294	0	0	10.6823	0	0
			15.06	0.99172	0.96446	5.78906	0	0	10.7323	0	0
			15.18	0.90085	0.97355	5.83519	0	0	10.7823	0	0
			15.3	0.91903	0.98912	5.88132	0	0	10.8324	0	0
			15.42	1.01768	0.89696	5.92745	0	0	10.8824	0	0
			15.54	1.0073	0.91903	5.97358	0	0	10.9324	0	0
			15.66	1.0722	0.95148	6.0197	0	0	10.9825	0	0
			15.78	1.0696	0.99821	6.06583	0	0	11.0325	0	0
			15.9	0.94239	1.02287	6.11196	0	0	11.0825	0	0
			16.02	1.02028	1.04234	6.15809	0	0	11.1326	0	0
			16.14	0.91124	0.96186	6.20422	0	0	11.1826	0	0
			16.26	0.95278	1.03455	6.25034	0	0	11.2326	0	0
			16.38	0.92941	1.02157	6.29647	0	0	11.2827	0	0
			16.5	0.98653	0.99951	6.3426	0	0	11.3327	0	0
			16.62	0.95278	0.99691	6.38873	0	0	11.3827	0	0
			16.74	1.04364	1.01119	6.43486	0	0	11.4328	0	0
			16.86	1.02806	1.06052	6.48098	0	0	11.4828	0	0
			16.98	1.03585	0.95407	6.52711	0	0	11.5328	0	0
			17.1	1.05662	1.0034	6.57324	0	0	11.5829	0	0
			17.22	0.95537	0.92033	6.61937	0	0	11.6329	0	0
			17.34	0.93201	0.96316	6.6655	0	0	11.6829	0	0
			17.46	0.99951	1.03326	6.71162	0	0	11.733	0	0
			17.58	1.03845	1.04364	6.75775	0	0	11.783	0	0
			17.7	1.02028	1.01508	6.80388	0	0	11.8331	0	0
			17.82	1.04883	1.03455	6.85001	0	0	11.8831	0	0
			17.94	1.02547	1.00989	6.89614	0	0	11.9331	0	0
			18.06	1.0047	0.90864	6.94226	0	0	11.9832	0	0
			18.18	1.0021	1.01638	6.98839	0	0	12.0332	0	0
			18.3	1.04104	0.99951	7.03452	0	0	12.0832	0	0
			18.42	1.05143	0.97355	7.08065	0	0	12.1333	0	0
			18.54	0.98912	1.00859	7.12678	0	0	12.1833	0	0
			18.66	0.95018	0.96446	7.1729	0	0	12.2333	0	0
			18.78	0.91903	1.06052	7.21903	0	0	12.2834	0	0
			18.9	0.97355	0.99821	7.26516	0	0	12.3334	0	0
			19.02	1.03326	1.0021	7.31129	0	0	12.3834	0	0
			19.14	0.97874	0.97484	7.35742	0	0	12.4335	0	0
			19.26	0.89566	0.98782	7.40354	0	0	12.4835	0	0
			19.38	0.95797	1.01379	7.44967	0	0	12.5335	0	0
			19.5	0.95018	0.93331	7.4958	0	0	12.5836	0	0
			19.62	1.01768	0.95407	7.54193	0	0	12.6336	0	0
			19.74	1.0047	0.91513	7.58806	0	0	12.6836	0	0
			19.86	0.95018	0.97225	7.63418	0	0	12.7337	0	0
			19.98	0.97355	0.95407	7.68031	0	0	12.7837	0	0
			20.1	1.05922	0.99561	7.72644	0	0	12.8337	0	0
			20.22	0.91903	1.03066	7.77257	0	0	12.8838	0	0
			20.34	1.03326	1.03066	7.8187	0	0	12.9338	0	0
			20.46	0.91124	1.04883	7.86482	0	0	12.9838	0	0
			20.58	0.91124	1.01249	7.91095	0	0	13.0339	0	0
			20.7	1.04104	0.96446	7.95708	0	0	13.0839	0	0
			20.82	0.99172	0.98263	8.00321	0	0	13.1339	0	0
			20.94	1.11374	0.99561	8.04934	0	0	13.184	0	0
			21.06	0.94758	0.88268	8.09546	0	0	13.234	0	0
			21.18	1.03845	0.96706	8.14159	0	0	13.284	0	0
			21.3	0.94239	0.96316	8.18772	0	0	13.3341	0	0
			21.42	0.92682	0.96056	8.23385	0	0	13.3841	0	0
			21.54	0.96316	0.97744	8.27998	0	0	13.4342	0	0
			21.66	1.04883	1.04234	8.3261	0	0	13.4842	0	0
			21.78	0.96056	1.03845	8.37223	0	0	13.5342	0	0
			21.9	1.01768	0.97874	8.41836	0	0	13.5843	0	0
			22.02	0.98912	0.94239	8.46449	0	0	13.6343	0	0
			22.14	1.0722	0.99951	8.51062	0	0	13.6843	0	0
			22.26	0.95797	1.03975	8.55674	0	0	13.7343	0	0
			22.38	1.02547	1.02677	8.60287	0	0	13.7844	0	0
			22.5	0.9372	0.98653	8.649	0	0	13.8344	0	0
			22.62	1.06441	0.95927	8.69513	0	0	13.8844	0	0
			22.74	0.93201	0.98782	8.74126	0	0	13.9345	0	0
			22.86	0.96316	0.96316	8.78738	0	0	13.9845	0	0
			22.98	0.96056	1.04364	8.83351	0	0	14.0345	0	0
			23.1	1.04624	0.98263	8.87964	0	0	14.0846	0	0
			23.22	0.97355	1.0034	8.92577	0	0	14.1346	0	0
			23.34	0.98393	0.96965	8.9719	0	0	14.1847	0	0
			23.46	1.04883	0.9346	9.01802	0	0	14.2347	0	0
			23.58	0.98653	1.06311	9.06415	0	0	14.2847	0	0
			23.7	0.99172	0.98912	9.11028	0	0	14.3348	0	0
			23.82	0.99691	0.91383	9.15641	0	0	14.3848	0	0
			23.94	0.95278	1.01249	9.20254	0	0	14.4348	0	0
			24.06	0.8697	0.97614	9.24866	0	0	14.4849	0	0
			24.18	0.9398	0.95278	9.29479	0	0	14.5349	0	0
			24.3	1.05662	0.95537	9.34092	0	0	14.5849	0	0
			24.42	0.97874	0.97614	9.38705	0	0	14.635	0	0
			24.54	0.92682	0.94629	9.43318	0	0	14.685	0	0
			24.66	0.97614	0.99431	9.4793	0	0	14.735	0	0
			24.78	0.90085	1.01638	9.52543	0	0	14.7851	0	0
			24.9	0.95278	0.99431	9.57156	0	0	14.8351	0	0
			25.02	1.0021	0.98912	9.61769	0	0	14.8851	0	0
			25.14	1.02806	1.03585	9.66382	0	0	14.9352	0	0
			25.26	1.01249	0.92422	9.70994	0	0	14.9852	0	0
			25.38	0.95278	0.98263	9.75607	0	0	15.0352	0	0
			25.5	0.9398	1.0034	9.8022	0	0	15.0853	0	0
			25.62	0.98133	0.93201	9.84833	0	0	15.1353	0	0
			25.74	0.97614	0.96835	9.89446	0	0	15.1853	0	0
			25.86	1.04624	1.0021	9.94058	0	0	15.2354	0	0
			25.98	1.0021	1.02028	9.98671	0	0	15.2854	0	0
			26.1	1.07479	1.02547	10.0328	0	0	15.3354	0	0
			26.22	0.97095	0.96186	10.079	0	0	15.3855	0	0
			26.34	1.05662	0.98782	10.1251	0	0	15.4355	0	0
			26.46	0.95278	0.95278	10.1712	0	0	15.4855	0	0
			26.58	0.98393	1.00989	10.2173	0	0	15.5356	0	0
			26.7	0.99951	0.99172	10.2635	0	0	15.5856	0	0
			26.82	0.98133	1.0073	10.3096	0	0	15.6356	0	0
			26.94	0.98393	0.97095	10.3557	0	0	15.6857	0	0
			27.06	1.01508	1.01119	10.4019	0	0	15.7357	0	0
			27.18	1.04104	1.02157	10.448	0	0	15.7858	0	0
			27.3	1.0021	0.97614	10.4941	0	0	15.8358	0	0
			27.42	0.97095	0.98523	10.5403	0	0	15.8858	0	0
			27.54	1.08258	0.99691	10.5864	0	0	15.9359	0	0
			27.66	0.99691	1.00859	10.6325	0	0	15.9859	0	0
			27.78	1.05662	1.01768	10.6786	0	0	16.0359	0	0
			27.9	0.93201	1.01638	10.7248	0	0	16.086	0	0
			28.02	0.91643	0.94758	10.7709	0	0	16.136	0	0
			28.14	0.95797	1.0709	10.817	0	0	16.186	0	0
			28.26	1.02547	0.95018	10.8631	0	0	16.236	0	0
			28.38	1.02028	0.99172	10.9093	0	0	16.2861	0	0
			28.5	0.98393	1.07479	10.9554	0	0	16.3361	0	0
			28.62	1.01249	1.02806	11.0015	0	0	16.3862	0	0
			28.74	0.98393	0.99821	11.0477	0	0	16.4362	0	0
			28.86	1.04624	0.98912	11.0938	0	0	16.4862	0	0
			28.98	1.02028	0.95537	11.1399	0	0	16.5363	0	0
			29.1	0.92682	0.95278	11.186	0	0	16.5863	0	0
			29.22	0.95018	0.99302	11.2322	0	0	16.6363	0	0
			29.34	1.02806	1.03196	11.2783	0	0	16.6864	0	0
			29.46	0.92162	0.97355	11.3244	0	0	16.7364	0	0
			29.58	0.98133	0.91773	11.3705	0	0	16.7864	0	0
			29.7	1.03326	0.98782	11.4167	0	0	16.8365	0	0
			29.82	0.96056	1.05013	11.4628	0	0	16.8865	0	0
			29.94	0.89047	0.94888	11.5089	0	0	16.9365	0	0
			30.06	0.99691	1.0034	11.5551	0	0	16.9866	0	0
			30.18	0.98912	0.97484	11.6012	0	0	17.0366	0	0
			30.3	0.99951	0.98782	11.6473	0	0	17.0866	0	0
			30.42	0.98653	0.96576	11.6935	0	0	17.1367	0	0
			30.54	1.06181	1.01898	11.7396	0	0	17.1867	0	0
			30.66	1.0021	0.94369	11.7857	0	0	17.2367	0	0
			30.78	0.99431	0.94239	11.8318	0	0	17.2868	0	0
			30.9	1.03066	0.98523	11.878	0	0	17.3368	0	0
			31.02	0.96056	0.99042	11.9241	0	0	17.3868	0	0
			31.14	1.03585	1.02157	11.9702	0	0	17.4369	0	0
			31.26	0.96576	0.98263	12.0163	0	0	17.4869	0	0
			31.38	0.96835	1.02806	12.0625	0	0	17.5369	0	0
			31.5	0.9372	1.0021	12.1086	0	0	17.587	0	0
			31.62	0.91903	1.02936	12.1547	0	0	17.637	0	0
			31.74	0.99172	0.96835	12.2009	0	0	17.687	0	0
			31.86	0.98912	0.9385	12.247	0	0	17.7371	0	0
			31.98	1.02028	1.01249	12.2931	0	0	17.7871	0	0
			32.1	1.11374	0.98263	12.3392	0	0	17.8371	0	0
			32.22	0.98393	0.99951	12.3854	0	0	17.8872	0	0
			32.34	0.94239	0.91643	12.4315	0	0	17.9372	0	0
			32.46	1.01508	1.01638	12.4776	0	0	17.9872	0	0
			32.58	0.95797	0.99172	12.5237	0	0	18.0373	0	0
			32.7	0.94499	1.04494	12.5699	0	0	18.0873	0	0
			32.82	1.01508	1.00989	12.616	0	0	18.1374	0	0
			32.94	0.97095	0.95797	12.6621	0	0	18.1874	0	0
			33.06	1.03845	1.03066	12.7083	0	0	18.2374	0	0
			33.18	0.95537	0.98393	12.7544	0	0	18.2874	0	0
			33.3	1.02806	1.0073	12.8005	0	0	18.3375	0	0
			33.42	0.97095	0.96056	12.8467	0	0	18.3875	0	0
			33.54	1.01508	0.96965	12.8928	0	0	18.4376	0	0
			33.66	0.84374	0.98653	12.9389	0	0	18.4876	0	0
			33.78	1.08777	1.03455	12.985	0	0	18.5376	0	0
			33.9	1.1371	1.03975	13.0312	0	0	18.5877	0	0
			34.02	0.99691	1.01638	13.0773	0	0	18.6377	0	0
			34.14	0.92682	0.98653	13.1234	0	0	18.6877	0	0
			34.26	1.00989	0.99821	13.1695	0	0	18.7378	0	0
			34.38	1.02028	0.9359	13.2157	0	0	18.7878	0	0
			34.5	1.0047	1.03975	13.2618	0	0	18.8378	0	0
			34.62	0.99691	0.98653	13.3079	0	0	18.8879	0	0
			34.74	0.98393	1.01508	13.3541	0	0	18.9379	0	0
			34.86	1.0696	0.9398	13.4002	0	0	18.9879	0	0
			34.98	1.03585	1.006	13.4463	0	0	19.038	0	0
			35.1	1.02287	1.01898	13.4924	0	0	19.088	0	0
			35.22	0.91643	0.99431	13.5386	0	0	19.138	0	0
			35.34	0.96316	1.03455	13.5847	0	0	19.1881	0	0
			35.46	1.04624	0.91773	13.6308	0	0	19.2381	0	0
			35.58	0.93201	0.96965	13.6769	0	0	19.2881	0	0
			35.7	0.9372	1.04234	13.7231	0	0	19.3382	0	0
			35.82	0.92941	1.0034	13.7692	0	0	19.3882	0	0
			35.94	0.97095	1.0073	13.8153	0	0	19.4382	0	0
			36.06	1.03066	0.95537	13.8615	0	0	19.4883	0	0
			36.18	0.98912	0.98782	13.9076	0	0	19.5383	0	0
			36.3	0.99172	0.95018	13.9537	0	0	19.5883	0	0
			36.42	0.97874	1.01379	13.9999	0	0	19.6384	0	0
			36.54	0.88528	1.01119	14.046	0	0	19.6884	0	0
			36.66	0.99172	0.92682	14.0921	0	0	19.7384	0	0
			36.78	1.04883	0.97874	14.1382	0	0	19.7885	0	0
			36.9	1.04364	0.92682	14.1844	0	0	19.8385	0	0
			37.02	0.98133	1.02417	14.2305	0	0	19.8885	0	0
			37.14	0.96835	0.97355	14.2766	0	0	19.9386	0	0
			37.26	0.94239	0.99431	14.3227	0	0	19.9886	0	0
			37.38	1.0073	0.96706	14.3689	0	0	20.0386	0	0
			37.5	0.99431	0.97874	14.415	0	0	20.0887	0	0
			37.62	0.98133	1.01379	14.4611	0	0	20.1387	0	0
			37.74	0.95537	1.0034	14.5073	0	0	20.1887	0	0
			37.86	1.05143	0.96056	14.5534	0	0	20.2388	0	0
			37.98	0.96316	1.03585	14.5995	0	0	20.2888	0	0
			38.1	1.03066	0.96056	14.6456	0	0	20.3389	0	0
			38.22	1.04624	0.96056	14.6918	0	0	20.3889	0	0
			38.34	0.97095	1.0034	14.7379	0	0	20.4389	0	0
			38.46	0.95537	0.96576	14.784	0	0	20.4889	0	0
			38.58	0.98393	0.99561	14.8301	0	0	20.539	0	0
			38.7	0.94499	0.97355	14.8763	0	0	13.2638	0	0
			38.82	0.98653	1.02547	14.9224	0	0	13.3049	0	0
			38.94	0.88268	0.95537	14.9685	0	0	13.346	0	0
			39.06	0.86451	0.95018	15.0147	0	0	13.3872	0	0
			39.18	0.92941	0.99172	15.0608	0	0	13.4283	0	0
			39.3	0.96056	0.92811	15.1069	0	0	13.4694	0	0
			39.42	0.86191	0.98393	15.1531	0	0	13.5106	0	0
			39.54	0.87749	1.01249	15.1992	0	0	13.5517	0	0
			39.66	0.95797	0.91124	15.2453	0	0	13.5928	0	0
			39.78	0.97355	0.96316	15.2914	0	0	13.6339	0	0
			39.9	0.99951	0.97095	15.3376	0	0	13.6751	0	0
			40.02	1.14229	0.99042	15.3837	0	0	13.7162	0	0
			40.14	1.1397	0.96706	15.4298	0	0	13.7573	0	0
			40.26	1.09297	0.92682	15.4759	0	0	13.7984	0	0
			40.38	1.03066	0.9372	15.5221	0	0	13.8396	0	0
			40.5	1.09037	0.96056	15.5682	0	0	13.8807	0	0
			40.62	1.09297	1.02287	15.6143	0	0	13.9218	0	0
			40.74	1.16566	1.01508	15.6605	0	0	13.963	0	0
			40.86	1.05143	0.99561	15.7066	0	0	14.0041	0	0
			40.98	1.03066	1.07609	15.7527	0	0	14.0452	0	0
			41.1	1.04104	1.08258	15.7988	0	0	14.0863	0	0
			41.22	1.02806	1.0034	15.845	0	0	14.1275	0	0
			41.34	0.95797	1.03455	15.8911	0	0	14.1686	0	0
			41.46	0.80739	0.96316	15.9372	0	0	14.2097	0	0
			41.58	0.80739	1.03066	15.9833	0	0	14.2508	0	0
			41.7	0.7373	0.96186	16.0295	0	0	14.292	0	0
			41.82	0.70095	0.97744	16.0756	0	0	14.3331	0	0
			41.94	0.67499	0.85932	16.1217	0	0	14.3742	0	0
			42.06	0.70095	0.83076	16.1679	0	0	14.4154	0	0
			42.18	0.69576	0.82946	16.214	0	0	14.4565	0	0
			42.3	0.70615	0.79831	16.2601	0	0	14.4976	0	0
			42.42	0.81259	0.77105	16.3062	0	0	14.5388	0	0
			42.54	0.85412	0.71913	16.3524	0	0	14.5799	0	0
			42.66	0.90605	0.71393	16.3985	0	0	14.621	0	0
			42.78	1.01508	0.75288	16.4446	0	0	14.6621	0	0
			42.9	1.0047	0.78922	16.4908	0	0	14.7033	0	0
			43.02	1.0047	0.77754	16.5369	0	0	14.7444	0	0
			43.14	1.1371	0.85932	16.583	0	0	14.7855	0	0
			43.26	1.26691	0.90864	16.6291	0	0	14.8266	0	0
			43.38	1.30066	0.92422	16.6753	0	0	14.8678	0	0
			43.5	1.28768	1.01638	16.7214	0	0	14.9089	0	0
			43.62	1.27989	1.05273	16.7675	0	0	14.95	0	0
			43.74	1.17604	1.13191	16.8137	0	0	14.9912	0	0
			43.86	1.19941	1.25522	16.8598	0	0	15.0323	0	0
			43.98	1.03585	1.21498	16.9059	0	0	15.0734	0	0
			44.1	0.97874	1.12023	16.952	0	0	15.1145	0	0
			44.22	0.72951	1.09037	16.9982	0	0	15.1557	0	0
			44.34	0.56855	0.99821	17.0443	0	0	15.1968	0	0
			44.46	0.3998	0.90475	17.0904	0	0	15.2379	0	0
			44.58	0.31153	0.87749	17.1365	0	0	15.279	0	0
			44.7	0.20769	1.11893	17.1827	0	0	15.3202	0	0
			44.82	0.19731	1.29417	17.2288	0	0	15.3613	0	0
			44.94	0.19471	1.53431	17.2749	0	0	15.4024	0	0
			45.06	0.23625	1.43825	17.3211	0	0	15.4436	0	0
			45.18	0.24923	1.18773	17.3672	0	0	15.4847	0	0
			45.3	0.31673	0.84114	17.4133	0	0	15.5258	0	0
			45.42	0.40499	0.72562	17.4595	0	0	15.567	0	0
			45.54	0.64643	0.59321	17.5056	0	0	15.6081	0	0
			45.66	1.01249	0.51793	17.5517	0	0	15.6492	0	0
			45.78	1.7394	0.48418	17.5978	0	0	15.6903	0	0
			45.9	2.63506	0.48937	17.644	0	0	15.7315	0	0
			46.02	3.48919	0.56206	17.6901	0	0	15.7726	0	0
			46.14	3.75659	0.67369	17.7362	0	0	15.8137	0	0
			46.26	2.83496	0.92811	17.7823	0	0	15.8548	0	0
			46.38	2.23526	1.12412	17.8285	0	0	15.896	0	0
			46.5	2.08728	1.70046	17.8746	0	0	15.9371	0	0
			46.62	2.63247	2.40141	17.9207	0	0	15.9782	0	0
			46.74	4.11485	3.46712	17.9669	0	0	16.0194	0	0
			46.86	5.61281	5.06503	18.013	0	0	16.0605	0	0
			46.98	6.79665	6.67722	18.0591	0	0	16.1016	0	0
			47.1	4.98455	7.37818	18.1052	0	0	16.1427	0	0
			47.22	1.71344	5.34152	18.1514	0	0	16.1839	0	0
			47.34	0.2025	1.96267	18.1975	0	0	16.225	0	0
			47.46	0.0026	0.27	18.2436	0	0	16.2661	0	0
			47.58	0	0.01168	18.2898	0	0	16.3072	0	0
			47.7	0	0	18.3359	0	0	16.3484	0	0
			47.82	0	0	18.382	0	0	16.3895	0	0
			47.94	0	0	18.4281	0	0	16.4306	0	0
			48.06	0	0	18.4743	0	0	16.4718	0	0
			48.18	0	0	18.5204	0	0	16.5129	0	0
			48.3	0	0	18.5665	0	0	16.554	0	0
			48.42	0	0	18.6126	0	0	16.5952	0	0
			48.54	0	0	18.6588	0	0	16.6363	0	0
			48.66	0	0	18.7049	0	0	16.6774	0	0
			48.78	0	0	18.751	0	0	16.7185	0	0
			48.9	0	0	18.7972	0	0	16.7597	0	0
			49.02	0	0	18.8433	0	0	16.8008	0	0
			49.14	0	0	18.8894	0	0	16.8419	0	0
			49.26	0	0	18.9355	0	0	16.883	0	0
			49.38	0	0	18.9817	0	0	16.9242	0	0
			49.5	0	0	19.0278	0	0	16.9653	0	0
			49.62	0	0	19.0739	0	0	17.0064	0	0
			49.74	0	0	19.1201	0	0	17.0476	0	0
			49.86	0	0	19.1662	0	0	17.0887	0	0
			49.98	0	0	19.2123	0	0	17.1298	0	0
			50.1	0	0	19.2584	0	0	17.1709	0	0
			50.22	0	0	19.3046	0	0	17.2121	0	0
			50.34	0	0	19.3507	0	0	17.2532	0	0
			50.46	0	0	19.3968	0	0	17.2943	0	0
			50.58	0	0	19.4429	0	0	17.3355	0	0
			50.7	0	0	19.4891	0	0	17.3766	0	0
			50.82	0	0	19.5352	0	0	17.4177	0	0
			50.94	0	0	19.5813	0	0	17.4588	0	0
			51.06	0	0	19.6275	0	0	17.5	0	0
			51.18	0	0	19.6736	0	0	17.5411	0	0
			51.3	0	0	19.7197	0	0	17.5822	0	0
			51.42	0	0	19.7659	0	0	17.6233	0	0
			51.54	0	0	19.812	0	0	17.6645	0	0
			51.66	0	0	19.8581	0	0	17.7056	0	0
			51.78	0	0	19.9042	0	0	17.7467	0	0
			51.9	0	0	19.9504	0	0	17.7879	0	0
			52.02	0	0	19.9965	0	0	17.829	0	0
			52.14	0	0	20.0426	0	0	17.8701	0	0
			52.26	0	0	20.0887	0	0	17.9112	0	0
			52.38	0	0	20.1349	0	0	17.9524	0	0
			52.5	0	0	20.181	0	0	17.9935	0	0
			52.62	0	0	20.2271	0	0	18.0346	0	0
			52.74	0	0	20.2733	0	0	18.0758	0	0
			52.86	0	0	20.3194	0	0	18.1169	0	0
			52.98	0	0	20.3655	0	0	18.158	0	0
			53.1	0	0	20.4116	0	0	18.1991	0	0
			53.22	0	0	20.4578	0	0	18.2403	0	0
			53.34	0	0	20.5039	0	0	18.2814	0	0
			53.46	0	0	20.55	0	0	18.3225	0	0
			53.58	0	0	20.5962	0	0	18.3636	0	0
			53.7	0	0	20.6423	0	0	18.4048	0	0
			53.82	0	0	20.6884	0	0	18.4459	0	0
			53.94	0	0	20.7345	0	0	18.487	0	0
			54.06	0	0	20.7807	0	0	18.5282	0	0
			54.18	0	0	20.8268	0	0	18.5693	0	0
			54.3	0	0	20.8729	0	0	18.6104	0	0
			54.42	0	0	20.919	0	0	18.6516	0	0
			54.54	0	0	20.9652	0	0	18.6927	0	0
			54.66	0	0	21.0113	0	0	18.7338	0	0
			54.78	0	0	21.0574	0	0	18.7749	0	0
			54.9	0	0	21.1036	0	0	18.8161	0	0
			55.02	0	0	21.1497	0	0	18.8572	0	0
			55.14	0	0	21.1958	0	0	18.8983	0	0
			55.26	0	0	21.2419	0	0	18.9394	0	0
			55.38	0	0	21.2881	0	0	18.9806	0	0
			55.5	0	0	21.3342	0	0	19.0217	0	0
			55.62	0	0	21.3803	0	0	19.0628	0	0
			55.74	0	0	21.4265	0	0	19.104	0	0
			55.86	0	0	21.4726	0	0	19.1451	0	0
			55.98	0	0	21.5187	0	0	19.1862	0	0
			56.1	0	0	21.5648	0	0	19.2273	0	0
			56.22	0	0	21.611	0	0	19.2685	0	0
			56.34	0	0	21.6571	0	0	19.3096	0	0
			56.46	0	0	21.7032	0	0	19.3507	0	0
			56.58	0	0	21.7493	0	0	19.3919	0	0
			56.7	0	0	21.7955	0	0	19.433	0	0
			56.82	0	0	21.8416	0	0	19.4741	0	0
			56.94	0	0	21.8877	0	0	19.5152	0	0
			57.06	0	0	21.9339	0	0	19.5564	0	0
			57.18	0	0	21.98	0	0	19.5975	0	0
			57.3	0	0	22.0261	0	0	19.6386	0	0
			57.42	0	0	22.0723	0	0	19.6797	0	0
			57.54	0	0	22.1184	0	0	19.7209	0	0
			57.66	0	0	22.1645	0	0	19.762	0	0
			57.78	0	0	22.2106	0	0	19.8031	0	0
			57.9	0	0	22.2568	0	0	19.8443	0	0
			58.02	0	0	22.3029	0	0	19.8854	0	0
			58.14	0	0	22.349	0	0	19.9265	0	0
			58.26	0	0	22.3951	0	0	19.9676	0	0
			58.38	0	0	22.4413	0	0	20.0088	0	0
			58.5	0	0	22.4874	0	0	20.0499	0	0
			58.62	0	0	22.5335	0	0	20.091	0	0
			58.74	0	0	22.5797	0	0	20.1322	0	0
			58.86	0	0	22.6258	0	0	20.1733	0	0
			58.98	0	0	22.6719	0	0	20.2144	0	0
			59.1	0	0	22.718	0	0	20.2555	0	0
			59.22	0	0	22.7642	0	0	20.2967	0	0
			59.34	0	0	22.8103	0	0	20.3378	0	0
			59.46	0	0	22.8564	0	0	20.3789	0	0
			59.58	0	0	22.9026	0	0	20.42	0	0
			59.7	0	0	22.9487	0	0	20.4612	0	0
			59.82	0	0	22.9948	0	0	20.5023	0	0
			59.94	0	0	23.0409	0	0	20.5434

## Sheet: Figure 4
Figure 4a																														Figure 4b
OCP		0 V RHE		-0.1 VRHE		-0.2 VRHE		-0.3 VRHE		-0.4 VRHE		-0.5 VRHE		-0.6 VRHE		-0.7 VRHE		-0.8 VRHE		-0.9 VRHE		-1.0 VRHE		-1.1 VRHE		-1.2 VRHE				DirectionalMeso
3996.86	-0.000237594	3996.86	0.00312	3996.86	0.00613	3996.86	0.00913	3996.86	0.01214	3996.86	0.01514	3996.86	0.01815	3996.86	0.02115	3996.86	0.02415	3996.86	0.02716	3996.86	0.03015	3996.86	0.03316	3996.86	0.03616	3996.86	0.03915			Potential (V) vs.RHE	2198.07	2196.01	2193.95	2191.89	2189.83	2187.78	2185.72	2183.66	2181.6	2179.54	2177.48	2175.43	2173.37	2171.31	2169.25	2167.19	2165.14	2163.08	2161.02
3994.8	-0.000239229	3994.8	0.00311	3994.8	0.00611	3994.8	0.00911	3994.8	0.01212	3994.8	0.01512	3994.8	0.01812	3994.8	0.02112	3994.8	0.02412	3994.8	0.02713	3994.8	0.03013	3994.8	0.03313	3994.8	0.03614	3994.8	0.03913			0.0041	-1.90488e-05	8.98814e-05	3.70806e-05	-4.3223e-05	-2.47351e-05	5.79421e-05	0.000100662	8.75785e-05	8.14547e-05	2.52139e-05	-8.25479e-05	-5.08698e-05	2.16234e-05	4.18316e-05	1.11598e-05	-9.4693e-05	-0.000142386	-1.97407e-05	0.000135617
3992.74	-0.000251649	3992.74	0.00306	3992.74	0.00607	3992.74	0.00906	3992.74	0.01207	3992.74	0.01507	3992.74	0.01807	3992.74	0.02108	3992.74	0.02407	3992.74	0.02707	3992.74	0.03008	3992.74	0.03308	3992.74	0.03608	3992.74	0.03908			-0.0959	-1.90488e-05	8.98814e-05	3.70806e-05	-4.3223e-05	-2.47351e-05	5.79421e-05	0.000100662	8.75785e-05	8.14547e-05	2.52139e-05	-8.25479e-05	-5.08698e-05	2.16234e-05	4.18316e-05	1.11598e-05	-9.4693e-05	-0.000142386	-1.97407e-05	0.000135617
3990.68	-0.000289619	3990.68	0.003	3990.68	0.006	3990.68	0.00901	3990.68	0.012	3990.68	0.015	3990.68	0.018	3990.68	0.02101	3990.68	0.02401	3990.68	0.027	3990.68	0.03	3990.68	0.033	3990.68	0.036	3990.68	0.039			-0.1959	2.1753e-05	0.00014497	9.0733e-05	-6.6407e-06	1.7535e-05	0.00010965	0.00015621	0.00012686	0.00013622	6.1113e-05	-5.5052e-05	-1.6975e-05	6.1218e-05	9.0658e-05	5.549e-05	-6.539e-05	-0.00012043	2.0862e-05	0.00018815
3988.62	-0.000315389	3988.62	0.00296	3988.62	0.00596	3988.62	0.00895	3988.62	0.01195	3988.62	0.01495	3988.62	0.01795	3988.62	0.02095	3988.62	0.02395	3988.62	0.02695	3988.62	0.02994	3988.62	0.03294	3988.62	0.03595	3988.62	0.03895			-0.2959	2.1567e-05	0.00015663	9.0858e-05	-1.4411e-05	9.3877e-06	0.0001164	0.00016152	0.00013413	0.00014621	6.3457e-05	-5.2364e-05	-2.3228e-05	6.9438e-05	9.6838e-05	6.4833e-05	-6.9827e-05	-0.00012667	1.7156e-05	0.00020329
3986.57	-0.000339758	3986.57	0.00291	3986.57	0.0059	3986.57	0.0089	3986.57	0.0119	3986.57	0.0149	3986.57	0.0179	3986.57	0.02089	3986.57	0.02389	3986.57	0.02688	3986.57	0.02988	3986.57	0.03289	3986.57	0.03589	3986.57	0.03889			-0.3959	2.0909e-05	0.00015563	9.4653e-05	-9.8862e-06	8.8596e-06	0.00012053	0.00016394	0.00014397	0.00014228	6.459e-05	-6.0105e-05	-2.1921e-05	6.9803e-05	9.7039e-05	7.1014e-05	-6.3122e-05	-0.00012724	3.126e-05	0.00021309
3984.51	-0.000341	3984.51	0.0029	3984.51	0.0059	3984.51	0.00888	3984.51	0.01188	3984.51	0.01488	3984.51	0.01788	3984.51	0.02087	3984.51	0.02387	3984.51	0.02687	3984.51	0.02987	3984.51	0.03287	3984.51	0.03587	3984.51	0.03886			-0.4959	2.0823e-05	0.00015977	9.0627e-05	-1.7782e-05	1.1069e-05	0.00011941	0.00017294	0.00014275	0.00015055	6.9053e-05	-5.5902e-05	-1.6237e-05	7.8023e-05	0.00010404	7.4542e-05	-6.4029e-05	-0.00012241	3.7087e-05	0.00022825
3982.45	-0.00025175	3982.45	0.00298	3982.45	0.00598	3982.45	0.00898	3982.45	0.01198	3982.45	0.01498	3982.45	0.01798	3982.45	0.02098	3982.45	0.02398	3982.45	0.02697	3982.45	0.02998	3982.45	0.03298	3982.45	0.03598	3982.45	0.03898			-0.5959	1.9587e-05	0.00016499	0.00010117	-1.4421e-05	1.0428e-05	0.00011644	0.0001731	0.00015393	0.00015287	6.9045e-05	-5.7055e-05	-2.2051e-05	8.1205e-05	0.00011169	8.1524e-05	-6.5747e-05	-0.00011568	4.574e-05	0.00024781
3980.39	-0.000176641	3980.39	0.00306	3980.39	0.00606	3980.39	0.00906	3980.39	0.01207	3980.39	0.01506	3980.39	0.01807	3980.39	0.02107	3980.39	0.02407	3980.39	0.02707	3980.39	0.03007	3980.39	0.03308	3980.39	0.03607	3980.39	0.03908			-0.6959	1.8098e-05	0.00017943	9.868e-05	-1.7573e-05	6.8704e-06	0.00012307	0.00018443	0.00015467	0.00016705	7.6215e-05	-6.5949e-05	-2.3399e-05	8.2941e-05	0.00011914	8.5401e-05	-6.3123e-05	-0.00011839	4.9944e-05	0.00026725
3978.33	-0.000148308	3978.33	0.00307	3978.33	0.00609	3978.33	0.00909	3978.33	0.01209	3978.33	0.01509	3978.33	0.0181	3978.33	0.0211	3978.33	0.0241	3978.33	0.0271	3978.33	0.0301	3978.33	0.03311	3978.33	0.0361	3978.33	0.03911			-0.7959	1.9996e-05	0.00017693	0.00010541	-2.0997e-05	7.8753e-06	0.00013326	0.0001875	0.00016069	0.00016512	7.9139e-05	-6.1361e-05	-2.3556e-05	8.6898e-05	0.0001227	8.5802e-05	-6.6746e-05	-0.00012101	5.0242e-05	0.00026156
3976.28	-9.00863e-05	3976.28	0.00314	3976.28	0.00614	3976.28	0.00915	3976.28	0.01215	3976.28	0.01516	3976.28	0.01816	3976.28	0.02116	3976.28	0.02417	3976.28	0.02717	3976.28	0.03017	3976.28	0.03318	3976.28	0.03617	3976.28	0.03918			-0.8959	2.3516e-05	0.00017646	0.00010179	-1.2455e-05	5.9754e-06	0.00013672	0.00018753	0.0001667	0.00016784	7.8278e-05	-6.7459e-05	-2.44e-05	8.4098e-05	0.0001178	8.2202e-05	-6.741e-05	-0.00012474	5.1331e-05	0.00027387
3974.22	5.66716e-06	3974.22	0.00324	3974.22	0.00625	3974.22	0.00927	3974.22	0.01227	3974.22	0.01527	3974.22	0.01828	3974.22	0.02129	3974.22	0.02429	3974.22	0.02729	3974.22	0.0303	3974.22	0.03331	3974.22	0.0363	3974.22	0.03931			-0.9959	2.5086e-05	0.00018599	0.0001028	-1.89e-05	1.4231e-05	0.00013377	0.0001907	0.00016177	0.00016813	8.1595e-05	-7.1158e-05	-2.7457e-05	8.0621e-05	0.00012603	8.6106e-05	-7.3403e-05	-0.00012892	4.7066e-05	0.00027903
3972.16	7.98806e-05	3972.16	0.0033	3972.16	0.00633	3972.16	0.00934	3972.16	0.01235	3972.16	0.01535	3972.16	0.01836	3972.16	0.02137	3972.16	0.02437	3972.16	0.02738	3972.16	0.03038	3972.16	0.03339	3972.16	0.03639	3972.16	0.03939			-1.0959	1.9467e-05	0.00018853	0.00010561	-1.6106e-05	7.2325e-06	0.00013921	0.0002003	0.00016924	0.00017421	7.7131e-05	-7.5206e-05	-2.7966e-05	8.4016e-05	0.00012446	8.6394e-05	-7.4163e-05	-0.0001277	5.5465e-05	0.00027633
3970.1	8.10141e-05	3970.1	0.00329	3970.1	0.00632	3970.1	0.00933	3970.1	0.01234	3970.1	0.01535	3970.1	0.01835	3970.1	0.02137	3970.1	0.02437	3970.1	0.02738	3970.1	0.03038	3970.1	0.03338	3970.1	0.03639	3970.1	0.03938			-1.1959	2.0614e-05	0.00019326	0.00010569	-1.2181e-05	1.7116e-05	0.00014199	0.0002001	0.00016418	0.00017247	8.2847e-05	-7.5966e-05	-2.8951e-05	8.0868e-05	0.0001278	8.3342e-05	-7.117e-05	-0.00013096	5.23e-05	0.00028806
3968.04	7.34376e-05	3968.04	0.00326	3968.04	0.00628	3968.04	0.00929	3968.04	0.0123	3968.04	0.0153	3968.04	0.01832	3968.04	0.02132	3968.04	0.02432	3968.04	0.02732	3968.04	0.03033	3968.04	0.03333	3968.04	0.03634	3968.04	0.03934
3965.99	3.47011e-05	3965.99	0.0032	3965.99	0.00622	3965.99	0.00922	3965.99	0.01223	3965.99	0.01524	3965.99	0.01824	3965.99	0.02125	3965.99	0.02426	3965.99	0.02725	3965.99	0.03026	3965.99	0.03326	3965.99	0.03626	3965.99	0.03926			IsotropicMeso
3963.93	-3.51745e-05	3963.93	0.00311	3963.93	0.00611	3963.93	0.00911	3963.93	0.01212	3963.93	0.01512	3963.93	0.01813	3963.93	0.02113	3963.93	0.02413	3963.93	0.02713	3963.93	0.03013	3963.93	0.03313	3963.93	0.03614	3963.93	0.03914			Potential (V) vs.RHE	2198.07	2196.01	2193.95	2191.89	2189.83	2187.78	2185.72	2183.66	2181.6	2179.54	2177.48	2175.43	2173.37	2171.31	2169.25	2167.19	2165.14	2163.08	2161.02
3961.87	-6.134e-05	3961.87	0.00305	3961.87	0.00605	3961.87	0.00905	3961.87	0.01205	3961.87	0.01505	3961.87	0.01806	3961.87	0.02106	3961.87	0.02405	3961.87	0.02706	3961.87	0.03006	3961.87	0.03306	3961.87	0.03606	3961.87	0.03906			0.0041	3.69247e-05	-8.51966e-07	-1.02111e-05	-1.60442e-05	-2.71993e-05	-1.99295e-05	1.11383e-05	4.10474e-05	-1.01019e-05	-0.000151832	-0.000226777	-0.000125342	1.39726e-05	-5.22457e-06	-0.000129398	-0.000195923	-8.2708e-05	1.83799e-05	-4.74812e-05
3959.81	-5.49575e-05	3959.81	0.00303	3959.81	0.00604	3959.81	0.00904	3959.81	0.01204	3959.81	0.01504	3959.81	0.01804	3959.81	0.02104	3959.81	0.02404	3959.81	0.02705	3959.81	0.03005	3959.81	0.03305	3959.81	0.03605	3959.81	0.03905			-0.0959	7.9148e-06	-3.7904e-05	-4.2021e-05	-5.6426e-05	-7.1008e-05	-5.1902e-05	-2.3189e-05	-1.5338e-06	-4.3895e-05	-0.00018955	-0.00026971	-0.0001593	-1.5131e-05	-3.7905e-05	-0.00015963	-0.00022861	-0.00011467	-1.0985e-06	-7.0415e-05
3957.75	-2.1379e-05	3957.75	0.00306	3957.75	0.00607	3957.75	0.00907	3957.75	0.01208	3957.75	0.01507	3957.75	0.01808	3957.75	0.02108	3957.75	0.02408	3957.75	0.02708	3957.75	0.03008	3957.75	0.03308	3957.75	0.03608	3957.75	0.03908			-0.1959	4.895e-06	-4.2616e-05	-5.4078e-05	-6.1206e-05	-6.8469e-05	-5.517e-05	-2.465e-05	4.9367e-06	-4.1975e-05	-0.0002	-0.00028917	-0.00016828	-2.1202e-05	-3.2787e-05	-0.00017148	-0.000244	-0.0001268	-8.4925e-06	-7.1297e-05
3955.7	3.42744e-05	3955.7	0.00311	3955.7	0.00612	3955.7	0.00913	3955.7	0.01213	3955.7	0.01513	3955.7	0.01814	3955.7	0.02114	3955.7	0.02414	3955.7	0.02715	3955.7	0.03015	3955.7	0.03314	3955.7	0.03615	3955.7	0.03916			-0.2959	1.5758e-06	-4.0332e-05	-5.2003e-05	-6.528e-05	-7.8523e-05	-5.7708e-05	-3.0269e-05	5.878e-06	-5.0007e-05	-0.00020975	-0.00030054	-0.00017975	-2.0765e-05	-4.128e-05	-0.00018265	-0.00025904	-0.0001306	-1.0005e-05	-7.8152e-05
3953.64	1.95589e-05	3953.64	0.00308	3953.64	0.00609	3953.64	0.0091	3953.64	0.01209	3953.64	0.0151	3953.64	0.0181	3953.64	0.0211	3953.64	0.0241	3953.64	0.02711	3953.64	0.03011	3953.64	0.03311	3953.64	0.03611	3953.64	0.03911			-0.3959	1.1728e-05	-4.2803e-05	-5.4663e-05	-6.9719e-05	-7.0122e-05	-5.9959e-05	-2.6702e-05	2.6792e-06	-4.9708e-05	-0.00021872	-0.00030883	-0.00017992	-2.1033e-05	-3.8858e-05	-0.00018405	-0.00026136	-0.00013146	-7.4184e-06	-7.4326e-05
3951.58	-5.04656e-05	3951.58	0.00299	3951.58	0.00598	3951.58	0.00899	3951.58	0.01198	3951.58	0.01498	3951.58	0.01798	3951.58	0.02098	3951.58	0.02398	3951.58	0.02698	3951.58	0.02998	3951.58	0.03298	3951.58	0.03598	3951.58	0.03898			-0.4959	1.0946e-05	-4.6341e-05	-5.6291e-05	-6.635e-05	-7.3031e-05	-5.7243e-05	-2.1595e-05	1.8546e-06	-4.7407e-05	-0.00022089	-0.00031804	-0.00018736	-1.895e-05	-3.1369e-05	-0.00019237	-0.00027138	-0.00013975	4.7293e-06	-7.7801e-05
3949.52	-3.25436e-05	3949.52	0.00298	3949.52	0.00599	3949.52	0.00898	3949.52	0.01198	3949.52	0.01498	3949.52	0.01799	3949.52	0.02098	3949.52	0.02397	3949.52	0.02698	3949.52	0.02998	3949.52	0.03297	3949.52	0.03598	3949.52	0.03898			-0.5959	1.0911e-05	-4.8321e-05	-5.3725e-05	-6.9324e-05	-7.2251e-05	-6.3869e-05	-2.6654e-05	3.1435e-06	-4.2171e-05	-0.00022782	-0.00032763	-0.00018502	-1.3866e-05	-3.4121e-05	-0.00019289	-0.00027204	-0.00013124	8.9028e-06	-8.0022e-05
3947.46	5.40103e-05	3947.46	0.00308	3947.46	0.00609	3947.46	0.00909	3947.46	0.0121	3947.46	0.0151	3947.46	0.0181	3947.46	0.02111	3947.46	0.02411	3947.46	0.0271	3947.46	0.0301	3947.46	0.03311	3947.46	0.0361	3947.46	0.03911			-0.6959	1.4418e-05	-3.9495e-05	-5.233e-05	-6.9751e-05	-7.6972e-05	-6.4849e-05	-2.492e-05	6.6771e-06	-4.7262e-05	-0.00023843	-0.00033535	-0.00019047	-1.5391e-05	-3.8268e-05	-0.00019396	-0.00027705	-0.00013119	1.2174e-05	-7.7582e-05
3945.4	3.28208e-05	3945.4	0.00304	3945.4	0.00603	3945.4	0.00904	3945.4	0.01204	3945.4	0.01504	3945.4	0.01803	3945.4	0.02104	3945.4	0.02404	3945.4	0.02704	3945.4	0.03004	3945.4	0.03304	3945.4	0.03604	3945.4	0.03904			-0.7959	9.7586e-06	-4.4274e-05	-5.1223e-05	-6.3425e-05	-8.0736e-05	-6.0445e-05	-2.0115e-05	1.4039e-05	-4.4057e-05	-0.00024508	-0.00034856	-0.00019463	-1.3216e-05	-3.6694e-05	-0.00020065	-0.00029092	-0.00014264	3.1948e-06	-7.4385e-05
3943.35	-5.9697e-06	3943.35	0.00298	3943.35	0.00598	3943.35	0.00897	3943.35	0.01198	3943.35	0.01497	3943.35	0.01798	3943.35	0.02097	3943.35	0.02397	3943.35	0.02697	3943.35	0.02998	3943.35	0.03297	3943.35	0.03598	3943.35	0.03897			-0.8959	1.765e-05	-4.1106e-05	-5.7681e-05	-6.2102e-05	-7.7265e-05	-6.2306e-05	-2.766e-05	1.5449e-05	-4.1927e-05	-0.00024062	-0.00034984	-0.00019874	-9.9955e-06	-2.9616e-05	-0.00020562	-0.00030006	-0.00014735	3.3584e-07	-8.4367e-05
3941.29	0.000150218	3941.29	0.00315	3941.29	0.00617	3941.29	0.00917	3941.29	0.01217	3941.29	0.01518	3941.29	0.01819	3941.29	0.02119	3941.29	0.02418	3941.29	0.02719	3941.29	0.0302	3941.29	0.03319	3941.29	0.0362	3941.29	0.0392			-0.9959	1.8586e-05	-4.6917e-05	-5.739e-05	-6.949e-05	-8.1346e-05	-6.4573e-05	-1.902e-05	9.8026e-06	-4.0279e-05	-0.00024429	-0.00036009	-0.00020074	-1.7972e-05	-3.7627e-05	-0.00021608	-0.00030949	-0.00015306	-3.5536e-06	-8.8707e-05
3939.23	0.000219344	3939.23	0.00324	3939.23	0.00625	3939.23	0.00926	3939.23	0.01227	3939.23	0.01528	3939.23	0.01828	3939.23	0.02129	3939.23	0.02429	3939.23	0.02729	3939.23	0.0303	3939.23	0.03331	3939.23	0.03631	3939.23	0.03931			-1.0959	1.9798e-05	-3.8104e-05	-5.1028e-05	-7.1893e-05	-7.5874e-05	-6.2902e-05	-1.7049e-05	2.1929e-05	-4.4993e-05	-0.00025579	-0.00036129	-0.00020535	-1.2513e-05	-3.2281e-05	-0.00022048	-0.00031684	-0.00015857	-7.4516e-07	-9.9043e-05
3937.17	9.72399e-05	3937.17	0.00309	3937.17	0.0061	3937.17	0.0091	3937.17	0.0121	3937.17	0.0151	3937.17	0.0181	3937.17	0.02111	3937.17	0.02411	3937.17	0.02711	3937.17	0.03011	3937.17	0.03311	3937.17	0.03611	3937.17	0.03911			-1.1959	2.0746e-05	-4.1595e-05	-5.6201e-05	-7.0747e-05	-8.0713e-05	-5.4133e-05	-1.5093e-05	1.5364e-05	-3.9778e-05	-0.0002503	-0.00037103	-0.00020632	-1.0215e-05	-3.3483e-05	-0.00021837	-0.00032178	-0.000161	-7.9412e-06	-0.00010131
3935.11	-8.55727e-05	3935.11	0.00287	3935.11	0.00586	3935.11	0.00885	3935.11	0.01184	3935.11	0.01485	3935.11	0.01784	3935.11	0.02084	3935.11	0.02384	3935.11	0.02683	3935.11	0.02983	3935.11	0.03282	3935.11	0.03583	3935.11	0.03882
3933.06	-0.000106906	3933.06	0.00285	3933.06	0.00584	3933.06	0.00883	3933.06	0.01182	3933.06	0.01482	3933.06	0.01782	3933.06	0.02081	3933.06	0.02381	3933.06	0.02681	3933.06	0.02981	3933.06	0.0328	3933.06	0.0358	3933.06	0.0388
3931	8.88581e-05	3931	0.00309	3931	0.00609	3931	0.00909	3931	0.0121	3931	0.0151	3931	0.0181	3931	0.0211	3931	0.02411	3931	0.02711	3931	0.03011	3931	0.03311	3931	0.03611	3931	0.03911			IsotropicNano
3928.94	0.000157456	3928.94	0.00317	3928.94	0.00618	3928.94	0.00918	3928.94	0.01219	3928.94	0.01519	3928.94	0.0182	3928.94	0.0212	3928.94	0.0242	3928.94	0.0272	3928.94	0.0302	3928.94	0.03321	3928.94	0.03621	3928.94	0.03921			Potential (V) vs.RHE	2198.07	2196.01	2193.95	2191.89	2189.83	2187.78	2185.72	2183.66	2181.6	2179.54	2177.48	2175.43	2173.37	2171.31	2169.25	2167.19	2165.14	2163.08	2161.02
3926.88	3.41399e-05	3926.88	0.00301	3926.88	0.00601	3926.88	0.00901	3926.88	0.01201	3926.88	0.01502	3926.88	0.01802	3926.88	0.02102	3926.88	0.02402	3926.88	0.02702	3926.88	0.03002	3926.88	0.03302	3926.88	0.03601	3926.88	0.03901			0.0041	8.1223e-06	5.4426e-05	-7.9156e-05	-0.0003285	-0.00043015	-0.00024494	7.8464e-05	0.00031738	0.00032372	0.00011613	3.5151e-06	0.00013755	0.00021264	1.0514e-05	-0.00021858	-0.000309	-0.00021906	-0.0001165	-9.4407e-05
3924.82	-1.08897e-05	3924.82	0.00296	3924.82	0.00596	3924.82	0.00895	3924.82	0.01195	3924.82	0.01495	3924.82	0.01794	3924.82	0.02094	3924.82	0.02395	3924.82	0.02695	3924.82	0.02994	3924.82	0.03294	3924.82	0.03595	3924.82	0.03894			-0.0959	1.0113e-05	4.9726e-05	-8.0651e-05	-0.00035305	-0.00046071	-0.00025756	8.9982e-05	0.0003306	0.00034023	0.00011858	4.3888e-06	0.00014879	0.0002237	6.5656e-06	-0.00023115	-0.00032501	-0.0002344	-0.0001227	-9.99e-05
3922.77	2.47209e-05	3922.77	0.00301	3922.77	0.006	3922.77	0.00901	3922.77	0.01201	3922.77	0.01501	3922.77	0.01801	3922.77	0.02101	3922.77	0.02401	3922.77	0.02701	3922.77	0.03001	3922.77	0.03301	3922.77	0.03601	3922.77	0.03901			-0.1959	6.1384e-06	5.8814e-05	-9.2973e-05	-0.00036999	-0.00048449	-0.00027757	9.3973e-05	0.00034444	0.00035192	0.00013055	5.0251e-06	0.00016202	0.00023449	1.3258e-05	-0.00023636	-0.00033462	-0.00023744	-0.0001168	-8.8353e-05
3920.71	-1.83693e-06	3920.71	0.00296	3920.71	0.00596	3920.71	0.00896	3920.71	0.01196	3920.71	0.01496	3920.71	0.01796	3920.71	0.02096	3920.71	0.02395	3920.71	0.02695	3920.71	0.02995	3920.71	0.03296	3920.71	0.03595	3920.71	0.03896			-0.2959	8.6017e-06	4.9555e-05	-9.2e-05	-0.00037789	-0.00049991	-0.00028192	8.7334e-05	0.0003573	0.00036149	0.00013488	6.3587e-06	0.00016916	0.00024442	2.3151e-05	-0.00024515	-0.00033952	-0.00023631	-0.00010964	-8.5962e-05
3918.65	-3.30065e-05	3918.65	0.00294	3918.65	0.00593	3918.65	0.00893	3918.65	0.01193	3918.65	0.01492	3918.65	0.01792	3918.65	0.02092	3918.65	0.02391	3918.65	0.02691	3918.65	0.02992	3918.65	0.03291	3918.65	0.03592	3918.65	0.03891			-0.3959	8.2262e-06	5.4554e-05	-9.1687e-05	-0.00038571	-0.00050776	-0.00029184	9.6596e-05	0.00035773	0.00036683	0.00013052	1.3658e-05	0.00016834	0.00025468	2.9164e-05	-0.00024147	-0.00033922	-0.00023264	-0.00010293	-7.0937e-05
3916.59	8.72239e-05	3916.59	0.00308	3916.59	0.00608	3916.59	0.00908	3916.59	0.01208	3916.59	0.01509	3916.59	0.01809	3916.59	0.02109	3916.59	0.0241	3916.59	0.02709	3916.59	0.03009	3916.59	0.0331	3916.59	0.03609	3916.59	0.0391			-0.4959	6.5851e-06	5.1891e-05	-9.8217e-05	-0.00039998	-0.0005215	-0.00030083	8.9855e-05	0.00037165	0.00038487	0.00013984	1.118e-05	0.00017935	0.00025839	3.2545e-05	-0.00023489	-0.00033943	-0.00022284	-9.2252e-05	-5.6926e-05
3914.53	0.000181691	3914.53	0.00318	3914.53	0.0062	3914.53	0.00921	3914.53	0.01222	3914.53	0.01521	3914.53	0.01822	3914.53	0.02123	3914.53	0.02424	3914.53	0.02724	3914.53	0.03024	3914.53	0.03324	3914.53	0.03624	3914.53	0.03924			-0.5959	-2.3286e-06	5.6384e-05	-9.8912e-05	-0.00040969	-0.00053749	-0.00030755	9.8133e-05	0.00038577	0.00039204	0.00013861	1.3266e-05	0.00018147	0.00027642	3.7761e-05	-0.00024888	-0.00034698	-0.00022758	-9.0839e-05	-5.4335e-05
3912.47	0.00010556	3912.47	0.0031	3912.47	0.00611	3912.47	0.00911	3912.47	0.01212	3912.47	0.01513	3912.47	0.01812	3912.47	0.02113	3912.47	0.02413	3912.47	0.02713	3912.47	0.03014	3912.47	0.03314	3912.47	0.03614	3912.47	0.03914			-0.6959	-1.1571e-06	5.4189e-05	-0.00010729	-0.00041735	-0.00054287	-0.00030722	9.5807e-05	0.00038163	0.00039393	0.00013753	1.129e-05	0.00018265	0.00027046	3.0572e-05	-0.00024918	-0.00034649	-0.00022236	-8.0449e-05	-4.2283e-05
3910.42	1.56184e-05	3910.42	0.00298	3910.42	0.00598	3910.42	0.00899	3910.42	0.01199	3910.42	0.01498	3910.42	0.01798	3910.42	0.02098	3910.42	0.02398	3910.42	0.02698	3910.42	0.02998	3910.42	0.03298	3910.42	0.03598	3910.42	0.03898			-0.7959	1.9805e-06	6.2786e-05	-0.00010965	-0.00041533	-0.00054516	-0.00031409	9.3618e-05	0.00038542	0.00040164	0.00014338	1.146e-05	0.00019452	0.00027806	3.3002e-05	-0.00024566	-0.00034987	-0.00022319	-8.2067e-05	-4.0262e-05
3908.36	-0.0001236	3908.36	0.00281	3908.36	0.00581	3908.36	0.00879	3908.36	0.01179	3908.36	0.01479	3908.36	0.01778	3908.36	0.02077	3908.36	0.02377	3908.36	0.02677	3908.36	0.02976	3908.36	0.03276	3908.36	0.03576	3908.36	0.03876			-0.8959	-1.9753e-06	5.8642e-05	-0.00010853	-0.00042307	-0.00055894	-0.00032022	0.00010189	0.0003917	0.00040426	0.00013939	1.0805e-05	0.0001981	0.000284	3.8358e-05	-0.00024899	-0.00034736	-0.00022186	-7.6509e-05	-2.5115e-05
3906.3	-0.000313243	3906.3	0.00258	3906.3	0.00556	3906.3	0.00853	3906.3	0.01152	3906.3	0.01451	3906.3	0.0175	3906.3	0.02049	3906.3	0.02348	3906.3	0.02648	3906.3	0.02947	3906.3	0.03246	3906.3	0.03546	3906.3	0.03846			-0.9959	7.4093e-06	5.6737e-05	-0.00010681	-0.00043403	-0.00056808	-0.00032415	9.5024e-05	0.00039933	0.00040838	0.00014122	8.427e-06	0.00019372	0.00028924	3.623e-05	-0.00024918	-0.00034882	-0.00022139	-6.7669e-05	-2.2884e-05
3904.24	-0.000275087	3904.24	0.00263	3904.24	0.00561	3904.24	0.00859	3904.24	0.01157	3904.24	0.01457	3904.24	0.01756	3904.24	0.02055	3904.24	0.02354	3904.24	0.02654	3904.24	0.02953	3904.24	0.03252	3904.24	0.03552	3904.24	0.03852			-1.0959	6.4029e-06	5.6156e-05	-0.00010258	-0.00043434	-0.00056242	-0.00032793	9.8241e-05	0.00039712	0.00040882	0.00014495	1.6869e-05	0.00019394	0.00028843	3.9948e-05	-0.00024742	-0.00034493	-0.00021683	-5.4588e-05	-6.3768e-06
3902.18	6.16866e-06	3902.18	0.00299	3902.18	0.00598	3902.18	0.00898	3902.18	0.01197	3902.18	0.01498	3902.18	0.01797	3902.18	0.02098	3902.18	0.02397	3902.18	0.02697	3902.18	0.02998	3902.18	0.03298	3902.18	0.03597	3902.18	0.03898			-1.1959	1.0126e-07	5.6751e-05	-0.00011093	-0.00044052	-0.00057088	-0.00032705	9.433e-05	0.00039876	0.00041424	0.00014834	1.5986e-05	0.0001949	0.00029433	4.8464e-05	-0.00024833	-0.00034532	-0.00020713	-4.7449e-05	5.2353e-06
3900.13	0.000242936	3900.13	0.00327	3900.13	0.00629	3900.13	0.0093	3900.13	0.01231	3900.13	0.01531	3900.13	0.01833	3900.13	0.02133	3900.13	0.02434	3900.13	0.02734	3900.13	0.03035	3900.13	0.03335	3900.13	0.03634	3900.13	0.03935
3898.07	0.000395492	3898.07	0.00345	3898.07	0.00647	3898.07	0.0095	3898.07	0.01251	3898.07	0.01552	3898.07	0.01853	3898.07	0.02155	3898.07	0.02456	3898.07	0.02757	3898.07	0.03057	3898.07	0.03358	3898.07	0.03658	3898.07	0.03959
3896.01	0.000297009	3896.01	0.00333	3896.01	0.00634	3896.01	0.00936	3896.01	0.01238	3896.01	0.01538	3896.01	0.01839	3896.01	0.0214	3896.01	0.02441	3896.01	0.02741	3896.01	0.03042	3896.01	0.03343	3896.01	0.03642	3896.01	0.03942
3893.95	1.54665e-05	3893.95	0.00298	3893.95	0.00599	3893.95	0.00898	3893.95	0.01198	3893.95	0.01498	3893.95	0.01798	3893.95	0.02098	3893.95	0.02398	3893.95	0.02698	3893.95	0.02998	3893.95	0.03297	3893.95	0.03598	3893.95	0.03898
3891.89	-4.36454e-05	3891.89	0.00292	3891.89	0.00591	3891.89	0.00891	3891.89	0.01191	3891.89	0.0149	3891.89	0.0179	3891.89	0.0209	3891.89	0.0239	3891.89	0.0269	3891.89	0.02989	3891.89	0.03289	3891.89	0.03589	3891.89	0.03889
3889.84	5.2284e-05	3889.84	0.00303	3889.84	0.00604	3889.84	0.00903	3889.84	0.01203	3889.84	0.01503	3889.84	0.01803	3889.84	0.02103	3889.84	0.02404	3889.84	0.02704	3889.84	0.03004	3889.84	0.03303	3889.84	0.03604	3889.84	0.03903
3887.78	-0.000138076	3887.78	0.0028	3887.78	0.00579	3887.78	0.00877	3887.78	0.01177	3887.78	0.01477	3887.78	0.01776	3887.78	0.02075	3887.78	0.02375	3887.78	0.02674	3887.78	0.02974	3887.78	0.03274	3887.78	0.03574	3887.78	0.03873
3885.72	-0.000179709	3885.72	0.00275	3885.72	0.00572	3885.72	0.00871	3885.72	0.01171	3885.72	0.01471	3885.72	0.01769	3885.72	0.02068	3885.72	0.02368	3885.72	0.02667	3885.72	0.02967	3885.72	0.03267	3885.72	0.03567	3885.72	0.03866
3883.66	-2.69598e-05	3883.66	0.00293	3883.66	0.00593	3883.66	0.00893	3883.66	0.01192	3883.66	0.01492	3883.66	0.01792	3883.66	0.02092	3883.66	0.02392	3883.66	0.02692	3883.66	0.02992	3883.66	0.03291	3883.66	0.03591	3883.66	0.03892
3881.6	-3.32014e-05	3881.6	0.00292	3881.6	0.00592	3881.6	0.00892	3881.6	0.01191	3881.6	0.01491	3881.6	0.01791	3881.6	0.02091	3881.6	0.02391	3881.6	0.02691	3881.6	0.02991	3881.6	0.0329	3881.6	0.0359	3881.6	0.03891
3879.55	0.000120039	3879.55	0.00311	3879.55	0.00612	3879.55	0.00912	3879.55	0.01212	3879.55	0.01513	3879.55	0.01813	3879.55	0.02113	3879.55	0.02413	3879.55	0.02714	3879.55	0.03014	3879.55	0.03314	3879.55	0.03614	3879.55	0.03914
3877.49	7.29424e-05	3877.49	0.00306	3877.49	0.00605	3877.49	0.00906	3877.49	0.01206	3877.49	0.01506	3877.49	0.01806	3877.49	0.02106	3877.49	0.02406	3877.49	0.02707	3877.49	0.03007	3877.49	0.03307	3877.49	0.03606	3877.49	0.03907
3875.43	-0.000214277	3875.43	0.0027	3875.43	0.00569	3875.43	0.00867	3875.43	0.01166	3875.43	0.01466	3875.43	0.01764	3875.43	0.02064	3875.43	0.02363	3875.43	0.02662	3875.43	0.02962	3875.43	0.03261	3875.43	0.03562	3875.43	0.03861
3873.37	-0.000315031	3873.37	0.00258	3873.37	0.00556	3873.37	0.00853	3873.37	0.01152	3873.37	0.01451	3873.37	0.0175	3873.37	0.02049	3873.37	0.02348	3873.37	0.02647	3873.37	0.02947	3873.37	0.03245	3873.37	0.03546	3873.37	0.03845
3871.31	-0.000264514	3871.31	0.00264	3871.31	0.00562	3871.31	0.0086	3871.31	0.01158	3871.31	0.01458	3871.31	0.01757	3871.31	0.02056	3871.31	0.02355	3871.31	0.02654	3871.31	0.02954	3871.31	0.03253	3871.31	0.03553	3871.31	0.03853
3869.25	2.22291e-05	3869.25	0.00299	3869.25	0.00599	3869.25	0.00899	3869.25	0.01198	3869.25	0.01498	3869.25	0.01798	3869.25	0.02099	3869.25	0.02398	3869.25	0.02699	3869.25	0.02999	3869.25	0.03298	3869.25	0.03598	3869.25	0.03898
3867.2	0.000143628	3867.2	0.00314	3867.2	0.00615	3867.2	0.00916	3867.2	0.01216	3867.2	0.01517	3867.2	0.01818	3867.2	0.02117	3867.2	0.02418	3867.2	0.02718	3867.2	0.03019	3867.2	0.03319	3867.2	0.03619	3867.2	0.03919
3865.14	2.89899e-05	3865.14	0.00301	3865.14	0.006	3865.14	0.00901	3865.14	0.012	3865.14	0.01501	3865.14	0.01801	3865.14	0.02101	3865.14	0.02401	3865.14	0.02701	3865.14	0.03001	3865.14	0.03301	3865.14	0.03601	3865.14	0.039
3863.08	0.000130941	3863.08	0.00312	3863.08	0.00613	3863.08	0.00913	3863.08	0.01214	3863.08	0.01514	3863.08	0.01815	3863.08	0.02115	3863.08	0.02416	3863.08	0.02715	3863.08	0.03015	3863.08	0.03316	3863.08	0.03616	3863.08	0.03916
3861.02	0.000129808	3861.02	0.00312	3861.02	0.00614	3861.02	0.00914	3861.02	0.01214	3861.02	0.01515	3861.02	0.01815	3861.02	0.02115	3861.02	0.02416	3861.02	0.02716	3861.02	0.03016	3861.02	0.03316	3861.02	0.03616	3861.02	0.03917
3858.96	-0.000142916	3858.96	0.00279	3858.96	0.00578	3858.96	0.00877	3858.96	0.01176	3858.96	0.01476	3858.96	0.01775	3858.96	0.02075	3858.96	0.02374	3858.96	0.02674	3858.96	0.02974	3858.96	0.03274	3858.96	0.03573	3858.96	0.03873
3856.91	-0.00055588	3856.91	0.00229	3856.91	0.00525	3856.91	0.00821	3856.91	0.01119	3856.91	0.01418	3856.91	0.01715	3856.91	0.02013	3856.91	0.02311	3856.91	0.02611	3856.91	0.02909	3856.91	0.03208	3856.91	0.03508	3856.91	0.03807
3854.85	-0.000767723	3854.85	0.00204	3854.85	0.00498	3854.85	0.00793	3854.85	0.0109	3854.85	0.01388	3854.85	0.01685	3854.85	0.01982	3854.85	0.0228	3854.85	0.02579	3854.85	0.02876	3854.85	0.03175	3854.85	0.03475	3854.85	0.03774
3852.79	8.22222e-06	3852.79	0.00298	3852.79	0.00597	3852.79	0.00897	3852.79	0.01197	3852.79	0.01497	3852.79	0.01798	3852.79	0.02097	3852.79	0.02397	3852.79	0.02697	3852.79	0.02996	3852.79	0.03297	3852.79	0.03597	3852.79	0.03897
3850.73	0.0005798	3850.73	0.00368	3850.73	0.00672	3850.73	0.00976	3850.73	0.01278	3850.73	0.01579	3850.73	0.01881	3850.73	0.02184	3850.73	0.02485	3850.73	0.02786	3850.73	0.03087	3850.73	0.03388	3850.73	0.03688	3850.73	0.03988
3848.67	0.000339296	3848.67	0.00337	3848.67	0.0064	3848.67	0.00942	3848.67	0.01243	3848.67	0.01544	3848.67	0.01845	3848.67	0.02146	3848.67	0.02447	3848.67	0.02747	3848.67	0.03047	3848.67	0.03348	3848.67	0.03649	3848.67	0.03949
3846.62	-5.09426e-05	3846.62	0.0029	3846.62	0.0059	3846.62	0.00889	3846.62	0.01189	3846.62	0.01489	3846.62	0.01788	3846.62	0.02088	3846.62	0.02388	3846.62	0.02688	3846.62	0.02988	3846.62	0.03288	3846.62	0.03588	3846.62	0.03888
3844.56	-0.000295701	3844.56	0.0026	3844.56	0.00557	3844.56	0.00855	3844.56	0.01155	3844.56	0.01454	3844.56	0.01753	3844.56	0.02051	3844.56	0.02351	3844.56	0.0265	3844.56	0.02949	3844.56	0.03249	3844.56	0.03548	3844.56	0.03848
3842.5	-0.000377405	3842.5	0.00252	3842.5	0.00548	3842.5	0.00846	3842.5	0.01144	3842.5	0.01443	3842.5	0.01741	3842.5	0.0204	3842.5	0.02339	3842.5	0.02638	3842.5	0.02938	3842.5	0.03237	3842.5	0.03537	3842.5	0.03836
3840.44	-0.000376858	3840.44	0.00251	3840.44	0.00547	3840.44	0.00845	3840.44	0.01143	3840.44	0.01442	3840.44	0.01741	3840.44	0.02039	3840.44	0.02338	3840.44	0.02637	3840.44	0.02936	3840.44	0.03236	3840.44	0.03536	3840.44	0.03835
3838.38	-0.000128862	3838.38	0.00281	3838.38	0.0058	3838.38	0.00878	3838.38	0.01178	3838.38	0.01478	3838.38	0.01777	3838.38	0.02076	3838.38	0.02377	3838.38	0.02676	3838.38	0.02975	3838.38	0.03275	3838.38	0.03576	3838.38	0.03875
3836.32	0.000241024	3836.32	0.00325	3836.32	0.00627	3836.32	0.00929	3836.32	0.01229	3836.32	0.01529	3836.32	0.01831	3836.32	0.02131	3836.32	0.02432	3836.32	0.02732	3836.32	0.03032	3836.32	0.03332	3836.32	0.03633	3836.32	0.03934
3834.27	0.000225241	3834.27	0.00325	3834.27	0.00627	3834.27	0.00927	3834.27	0.01228	3834.27	0.01529	3834.27	0.0183	3834.27	0.02131	3834.27	0.02431	3834.27	0.02731	3834.27	0.03031	3834.27	0.03332	3834.27	0.03632	3834.27	0.03932
3832.21	7.88632e-05	3832.21	0.00306	3832.21	0.00607	3832.21	0.00908	3832.21	0.01207	3832.21	0.01508	3832.21	0.01808	3832.21	0.02108	3832.21	0.02408	3832.21	0.02708	3832.21	0.03009	3832.21	0.03309	3832.21	0.03608	3832.21	0.03908
3830.15	-5.70364e-05	3830.15	0.0029	3830.15	0.00589	3830.15	0.00888	3830.15	0.01188	3830.15	0.01488	3830.15	0.01787	3830.15	0.02087	3830.15	0.02387	3830.15	0.02687	3830.15	0.02986	3830.15	0.03286	3830.15	0.03586	3830.15	0.03886
3828.09	-0.00018571	3828.09	0.00273	3828.09	0.00572	3828.09	0.0087	3828.09	0.01169	3828.09	0.01469	3828.09	0.01769	3828.09	0.02068	3828.09	0.02367	3828.09	0.02667	3828.09	0.02966	3828.09	0.03266	3828.09	0.03566	3828.09	0.03865
3826.03	-0.000200294	3826.03	0.00272	3826.03	0.00569	3826.03	0.00868	3826.03	0.01168	3826.03	0.01467	3826.03	0.01766	3826.03	0.02065	3826.03	0.02365	3826.03	0.02665	3826.03	0.02963	3826.03	0.03264	3826.03	0.03564	3826.03	0.03863
3823.98	-0.000305647	3823.98	0.00259	3823.98	0.00556	3823.98	0.00854	3823.98	0.01153	3823.98	0.01452	3823.98	0.01751	3823.98	0.02049	3823.98	0.02348	3823.98	0.02647	3823.98	0.02947	3823.98	0.03246	3823.98	0.03547	3823.98	0.03845
3821.92	-0.000342281	3821.92	0.00255	3821.92	0.00551	3821.92	0.0085	3821.92	0.01148	3821.92	0.01447	3821.92	0.01745	3821.92	0.02044	3821.92	0.02343	3821.92	0.02642	3821.92	0.02942	3821.92	0.03241	3821.92	0.03541	3821.92	0.0384
3819.86	2.46159e-06	3819.86	0.00297	3819.86	0.00597	3819.86	0.00896	3819.86	0.01196	3819.86	0.01496	3819.86	0.01796	3819.86	0.02095	3819.86	0.02396	3819.86	0.02695	3819.86	0.02995	3819.86	0.03295	3819.86	0.03595	3819.86	0.03895
3817.8	3.18807e-05	3817.8	0.003	3817.8	0.006	3817.8	0.00899	3817.8	0.012	3817.8	0.015	3817.8	0.018	3817.8	0.021	3817.8	0.02399	3817.8	0.027	3817.8	0.03	3817.8	0.033	3817.8	0.036	3817.8	0.039
3815.74	0.000122846	3815.74	0.00312	3815.74	0.00613	3815.74	0.00913	3815.74	0.01214	3815.74	0.01514	3815.74	0.01814	3815.74	0.02114	3815.74	0.02414	3815.74	0.02714	3815.74	0.03015	3815.74	0.03315	3815.74	0.03615	3815.74	0.03915
3813.69	0.000314425	3813.69	0.00335	3813.69	0.00637	3813.69	0.00939	3813.69	0.0124	3813.69	0.01541	3813.69	0.01842	3813.69	0.02143	3813.69	0.02443	3813.69	0.02744	3813.69	0.03045	3813.69	0.03345	3813.69	0.03645	3813.69	0.03945
3811.63	6.57602e-05	3811.63	0.00304	3811.63	0.00605	3811.63	0.00904	3811.63	0.01205	3811.63	0.01505	3811.63	0.01805	3811.63	0.02105	3811.63	0.02405	3811.63	0.02705	3811.63	0.03005	3811.63	0.03305	3811.63	0.03605	3811.63	0.03905
3809.57	-0.000329972	3809.57	0.00257	3809.57	0.00553	3809.57	0.00852	3809.57	0.01151	3809.57	0.01449	3809.57	0.01748	3809.57	0.02047	3809.57	0.02346	3809.57	0.02645	3809.57	0.02945	3809.57	0.03244	3809.57	0.03543	3809.57	0.03843
3807.51	-0.000385736	3807.51	0.00248	3807.51	0.00545	3807.51	0.00843	3807.51	0.01141	3807.51	0.01441	3807.51	0.01739	3807.51	0.02037	3807.51	0.02337	3807.51	0.02635	3807.51	0.02934	3807.51	0.03233	3807.51	0.03533	3807.51	0.03833
3805.45	-0.0001956	3805.45	0.00272	3805.45	0.00571	3805.45	0.00869	3805.45	0.01168	3805.45	0.01467	3805.45	0.01766	3805.45	0.02066	3805.45	0.02365	3805.45	0.02665	3805.45	0.02964	3805.45	0.03263	3805.45	0.03563	3805.45	0.03863
3803.39	-0.000316953	3803.39	0.00257	3803.39	0.00554	3803.39	0.00852	3803.39	0.01151	3803.39	0.0145	3803.39	0.01749	3803.39	0.02047	3803.39	0.02346	3803.39	0.02646	3803.39	0.02945	3803.39	0.03244	3803.39	0.03545	3803.39	0.03844
3801.34	-0.000229877	3801.34	0.00269	3801.34	0.00567	3801.34	0.00865	3801.34	0.01164	3801.34	0.01463	3801.34	0.01762	3801.34	0.02062	3801.34	0.02361	3801.34	0.0266	3801.34	0.0296	3801.34	0.03259	3801.34	0.03559	3801.34	0.03858
3799.28	0.000100228	3799.28	0.00308	3799.28	0.00608	3799.28	0.00909	3799.28	0.01209	3799.28	0.0151	3799.28	0.0181	3799.28	0.02109	3799.28	0.0241	3799.28	0.0271	3799.28	0.0301	3799.28	0.0331	3799.28	0.0361	3799.28	0.0391
3797.22	0.000100631	3797.22	0.0031	3797.22	0.00609	3797.22	0.00911	3797.22	0.0121	3797.22	0.0151	3797.22	0.01811	3797.22	0.02111	3797.22	0.02412	3797.22	0.02712	3797.22	0.03012	3797.22	0.03312	3797.22	0.03612	3797.22	0.03912
3795.16	0.000163432	3795.16	0.00316	3795.16	0.00616	3795.16	0.00917	3795.16	0.01218	3795.16	0.01518	3795.16	0.01819	3795.16	0.02119	3795.16	0.02419	3795.16	0.0272	3795.16	0.0302	3795.16	0.03321	3795.16	0.03621	3795.16	0.03921
3793.1	0.000137579	3793.1	0.00314	3793.1	0.00614	3793.1	0.00915	3793.1	0.01215	3793.1	0.01515	3793.1	0.01816	3793.1	0.02117	3793.1	0.02416	3793.1	0.02716	3793.1	0.03017	3793.1	0.03317	3793.1	0.03617	3793.1	0.03917
3791.05	2.94632e-05	3791.05	0.00301	3791.05	0.006	3791.05	0.009	3791.05	0.012	3791.05	0.01501	3791.05	0.018	3791.05	0.021	3791.05	0.02401	3791.05	0.027	3791.05	0.03	3791.05	0.03301	3791.05	0.036	3791.05	0.039
3788.99	-1.22504e-05	3788.99	0.00295	3788.99	0.00594	3788.99	0.00894	3788.99	0.01194	3788.99	0.01494	3788.99	0.01793	3788.99	0.02093	3788.99	0.02393	3788.99	0.02693	3788.99	0.02992	3788.99	0.03293	3788.99	0.03593	3788.99	0.03893
3786.93	-1.2458e-05	3786.93	0.00295	3786.93	0.00595	3786.93	0.00894	3786.93	0.01194	3786.93	0.01494	3786.93	0.01794	3786.93	0.02094	3786.93	0.02394	3786.93	0.02693	3786.93	0.02993	3786.93	0.03293	3786.93	0.03593	3786.93	0.03893
3784.87	4.41774e-05	3784.87	0.00302	3784.87	0.00602	3784.87	0.00902	3784.87	0.01202	3784.87	0.01502	3784.87	0.01802	3784.87	0.02103	3784.87	0.02402	3784.87	0.02703	3784.87	0.03002	3784.87	0.03302	3784.87	0.03603	3784.87	0.03902
3782.81	-1.72992e-05	3782.81	0.00294	3782.81	0.00594	3782.81	0.00894	3782.81	0.01194	3782.81	0.01493	3782.81	0.01794	3782.81	0.02093	3782.81	0.02393	3782.81	0.02693	3782.81	0.02992	3782.81	0.03292	3782.81	0.03593	3782.81	0.03893
3780.76	-0.000135363	3780.76	0.00279	3780.76	0.00578	3780.76	0.00877	3780.76	0.01176	3780.76	0.01476	3780.76	0.01775	3780.76	0.02074	3780.76	0.02374	3780.76	0.02673	3780.76	0.02973	3780.76	0.03273	3780.76	0.03573	3780.76	0.03873
3778.7	1.04576e-05	3778.7	0.00297	3778.7	0.00597	3778.7	0.00898	3778.7	0.01197	3778.7	0.01497	3778.7	0.01797	3778.7	0.02097	3778.7	0.02397	3778.7	0.02697	3778.7	0.02997	3778.7	0.03296	3778.7	0.03597	3778.7	0.03897
3776.64	0.000104279	3776.64	0.0031	3776.64	0.0061	3776.64	0.00911	3776.64	0.01211	3776.64	0.01511	3776.64	0.01811	3776.64	0.02112	3776.64	0.02411	3776.64	0.02712	3776.64	0.03012	3776.64	0.03312	3776.64	0.03612	3776.64	0.03913
3774.58	-7.94536e-05	3774.58	0.00286	3774.58	0.00586	3774.58	0.00885	3774.58	0.01184	3774.58	0.01485	3774.58	0.01784	3774.58	0.02084	3774.58	0.02383	3774.58	0.02683	3774.58	0.02982	3774.58	0.03282	3774.58	0.03582	3774.58	0.03883
3772.52	-0.000223887	3772.52	0.00268	3772.52	0.00567	3772.52	0.00865	3772.52	0.01164	3772.52	0.01464	3772.52	0.01763	3772.52	0.02061	3772.52	0.02361	3772.52	0.0266	3772.52	0.02959	3772.52	0.03259	3772.52	0.03559	3772.52	0.03859
3770.47	-0.000106561	3770.47	0.00283	3770.47	0.00582	3770.47	0.00882	3770.47	0.01181	3770.47	0.01481	3770.47	0.0178	3770.47	0.0208	3770.47	0.02379	3770.47	0.02679	3770.47	0.02979	3770.47	0.03278	3770.47	0.03578	3770.47	0.03878
3768.41	7.18845e-05	3768.41	0.00306	3768.41	0.00606	3768.41	0.00906	3768.41	0.01207	3768.41	0.01507	3768.41	0.01807	3768.41	0.02107	3768.41	0.02407	3768.41	0.02706	3768.41	0.03007	3768.41	0.03307	3768.41	0.03607	3768.41	0.03907
3766.35	6.71209e-05	3766.35	0.00305	3766.35	0.00605	3766.35	0.00904	3766.35	0.01205	3766.35	0.01505	3766.35	0.01805	3766.35	0.02106	3766.35	0.02405	3766.35	0.02706	3766.35	0.03005	3766.35	0.03305	3766.35	0.03606	3766.35	0.03905
3764.29	6.22863e-05	3764.29	0.00304	3764.29	0.00604	3764.29	0.00904	3764.29	0.01204	3764.29	0.01504	3764.29	0.01804	3764.29	0.02105	3764.29	0.02405	3764.29	0.02705	3764.29	0.03005	3764.29	0.03305	3764.29	0.03604	3764.29	0.03905
3762.23	-6.04943e-05	3762.23	0.00288	3762.23	0.00588	3762.23	0.00887	3762.23	0.01187	3762.23	0.01486	3762.23	0.01786	3762.23	0.02085	3762.23	0.02385	3762.23	0.02685	3762.23	0.02985	3762.23	0.03284	3762.23	0.03585	3762.23	0.03885
3760.17	-0.000224839	3760.17	0.00269	3760.17	0.00566	3760.17	0.00865	3760.17	0.01164	3760.17	0.01464	3760.17	0.01762	3760.17	0.02061	3760.17	0.02361	3760.17	0.02661	3760.17	0.0296	3760.17	0.03259	3760.17	0.03559	3760.17	0.03859
3758.12	-0.000130952	3758.12	0.00281	3758.12	0.00579	3758.12	0.00879	3758.12	0.01178	3758.12	0.01477	3758.12	0.01777	3758.12	0.02077	3758.12	0.02375	3758.12	0.02675	3758.12	0.02976	3758.12	0.03275	3758.12	0.03575	3758.12	0.03875
3756.06	-0.000125026	3756.06	0.0028	3756.06	0.00579	3756.06	0.00878	3756.06	0.01177	3756.06	0.01477	3756.06	0.01777	3756.06	0.02076	3756.06	0.02375	3756.06	0.02675	3756.06	0.02975	3756.06	0.03275	3756.06	0.03574	3756.06	0.03874
3754	-0.00034431	3754	0.00254	3754	0.00551	3754	0.00849	3754	0.01147	3754	0.01446	3754	0.01745	3754	0.02043	3754	0.02343	3754	0.02642	3754	0.02941	3754	0.03241	3754	0.03541	3754	0.0384
3751.94	-0.000273583	3751.94	0.00263	3751.94	0.0056	3751.94	0.00859	3751.94	0.01157	3751.94	0.01457	3751.94	0.01755	3751.94	0.02054	3751.94	0.02353	3751.94	0.02652	3751.94	0.02952	3751.94	0.03252	3751.94	0.03552	3751.94	0.03851
3749.88	0.000240293	3749.88	0.00326	3749.88	0.00628	3749.88	0.00928	3749.88	0.01229	3749.88	0.01529	3749.88	0.01831	3749.88	0.02131	3749.88	0.02432	3749.88	0.02732	3749.88	0.03033	3749.88	0.03333	3749.88	0.03633	3749.88	0.03934
3747.83	0.00018051	3747.83	0.00318	3747.83	0.0062	3747.83	0.00921	3747.83	0.01221	3747.83	0.01522	3747.83	0.01822	3747.83	0.02123	3747.83	0.02423	3747.83	0.02724	3747.83	0.03024	3747.83	0.03324	3747.83	0.03623	3747.83	0.03924
3745.77	-0.000135154	3745.77	0.00279	3745.77	0.00579	3745.77	0.00878	3745.77	0.01176	3745.77	0.01476	3745.77	0.01776	3745.77	0.02074	3745.77	0.02375	3745.77	0.02674	3745.77	0.02974	3745.77	0.03273	3745.77	0.03573	3745.77	0.03873
3743.71	0.000253602	3743.71	0.00327	3743.71	0.00629	3743.71	0.0093	3743.71	0.01231	3743.71	0.01531	3743.71	0.01832	3743.71	0.02133	3743.71	0.02433	3743.71	0.02734	3743.71	0.03034	3743.71	0.03334	3743.71	0.03635	3743.71	0.03935
3741.65	0.000545399	3741.65	0.00362	3741.65	0.00667	3741.65	0.0097	3741.65	0.01271	3741.65	0.01573	3741.65	0.01875	3741.65	0.02177	3741.65	0.02478	3741.65	0.02779	3741.65	0.0308	3741.65	0.0338	3741.65	0.03681	3741.65	0.03982
3739.59	0.000197125	3739.59	0.0032	3739.59	0.00621	3739.59	0.00922	3739.59	0.01223	3739.59	0.01523	3739.59	0.01824	3739.59	0.02125	3739.59	0.02424	3739.59	0.02725	3739.59	0.03025	3739.59	0.03325	3739.59	0.03625	3739.59	0.03925
3737.54	-0.000185478	3737.54	0.00274	3737.54	0.00572	3737.54	0.00871	3737.54	0.0117	3737.54	0.0147	3737.54	0.01769	3737.54	0.02068	3737.54	0.02368	3737.54	0.02667	3737.54	0.02966	3737.54	0.03266	3737.54	0.03566	3737.54	0.03866
3735.48	1.25119e-05	3735.48	0.00298	3735.48	0.00598	3735.48	0.00898	3735.48	0.01197	3735.48	0.01498	3735.48	0.01798	3735.48	0.02097	3735.48	0.02397	3735.48	0.02697	3735.48	0.02997	3735.48	0.03298	3735.48	0.03598	3735.48	0.03897
3733.42	0.000581914	3733.42	0.00368	3733.42	0.00672	3733.42	0.00975	3733.42	0.01277	3733.42	0.01578	3733.42	0.0188	3733.42	0.02183	3733.42	0.02484	3733.42	0.02785	3733.42	0.03086	3733.42	0.03387	3733.42	0.03687	3733.42	0.03989
3731.36	0.000704991	3731.36	0.00381	3731.36	0.00687	3731.36	0.00991	3731.36	0.01293	3731.36	0.01595	3731.36	0.01898	3731.36	0.022	3731.36	0.02502	3731.36	0.02804	3731.36	0.03104	3731.36	0.03405	3731.36	0.03706	3731.36	0.04007
3729.3	0.000419157	3729.3	0.00348	3729.3	0.0065	3729.3	0.00953	3729.3	0.01255	3729.3	0.01555	3729.3	0.01857	3729.3	0.02159	3729.3	0.02459	3729.3	0.0276	3729.3	0.03061	3729.3	0.03362	3729.3	0.03661	3729.3	0.03962
3727.24	0.000118135	3727.24	0.0031	3727.24	0.00611	3727.24	0.00911	3727.24	0.01211	3727.24	0.01511	3727.24	0.01811	3727.24	0.02112	3727.24	0.02412	3727.24	0.02712	3727.24	0.03012	3727.24	0.03312	3727.24	0.03613	3727.24	0.03913
3725.19	1.56559e-05	3725.19	0.00298	3725.19	0.00597	3725.19	0.00897	3725.19	0.01197	3725.19	0.01497	3725.19	0.01797	3725.19	0.02096	3725.19	0.02397	3725.19	0.02697	3725.19	0.02997	3725.19	0.03297	3725.19	0.03597	3725.19	0.03896
3723.13	9.54903e-05	3723.13	0.00308	3723.13	0.00608	3723.13	0.00908	3723.13	0.01208	3723.13	0.01509	3723.13	0.01809	3723.13	0.02109	3723.13	0.0241	3723.13	0.02709	3723.13	0.03009	3723.13	0.03309	3723.13	0.0361	3723.13	0.0391
3721.07	0.000240653	3721.07	0.00326	3721.07	0.00627	3721.07	0.00928	3721.07	0.01229	3721.07	0.0153	3721.07	0.0183	3721.07	0.0213	3721.07	0.02431	3721.07	0.02732	3721.07	0.03032	3721.07	0.03333	3721.07	0.03633	3721.07	0.03933
3719.01	0.000314279	3719.01	0.00334	3719.01	0.00637	3719.01	0.00938	3719.01	0.0124	3719.01	0.0154	3719.01	0.01841	3719.01	0.02142	3719.01	0.02442	3719.01	0.02743	3719.01	0.03043	3719.01	0.03344	3719.01	0.03645	3719.01	0.03945
3716.95	0.000183966	3716.95	0.00319	3716.95	0.0062	3716.95	0.00921	3716.95	0.01221	3716.95	0.01521	3716.95	0.01822	3716.95	0.02122	3716.95	0.02423	3716.95	0.02723	3716.95	0.03023	3716.95	0.03324	3716.95	0.03624	3716.95	0.03924
3714.9	-0.000138058	3714.9	0.0028	3714.9	0.00578	3714.9	0.00877	3714.9	0.01176	3714.9	0.01475	3714.9	0.01775	3714.9	0.02074	3714.9	0.02373	3714.9	0.02673	3714.9	0.02973	3714.9	0.03273	3714.9	0.03573	3714.9	0.03872
3712.84	-0.000330112	3712.84	0.00256	3712.84	0.00553	3712.84	0.00851	3712.84	0.01149	3712.84	0.01448	3712.84	0.01747	3712.84	0.02045	3712.84	0.02344	3712.84	0.02643	3712.84	0.02943	3712.84	0.03243	3712.84	0.03543	3712.84	0.03842
3710.78	7.91597e-05	3710.78	0.00306	3710.78	0.00606	3710.78	0.00906	3710.78	0.01205	3710.78	0.01505	3710.78	0.01805	3710.78	0.02106	3710.78	0.02406	3710.78	0.02706	3710.78	0.03007	3710.78	0.03306	3710.78	0.03607	3710.78	0.03906
3708.72	0.000510661	3708.72	0.00358	3708.72	0.00662	3708.72	0.00965	3708.72	0.01266	3708.72	0.01566	3708.72	0.01869	3708.72	0.0217	3708.72	0.02472	3708.72	0.02773	3708.72	0.03074	3708.72	0.03375	3708.72	0.03675	3708.72	0.03976
3706.66	0.000433207	3706.66	0.00348	3706.66	0.00651	3706.66	0.00954	3706.66	0.01256	3706.66	0.01556	3706.66	0.01857	3706.66	0.02159	3706.66	0.0246	3706.66	0.02761	3706.66	0.03062	3706.66	0.03363	3706.66	0.03663	3706.66	0.03964
3704.61	0.000129734	3704.61	0.00311	3704.61	0.00612	3704.61	0.00912	3704.61	0.01213	3704.61	0.01512	3704.61	0.01813	3704.61	0.02113	3704.61	0.02413	3704.61	0.02713	3704.61	0.03015	3704.61	0.03315	3704.61	0.03615	3704.61	0.03915
3702.55	-3.70147e-05	3702.55	0.00292	3702.55	0.0059	3702.55	0.0089	3702.55	0.01189	3702.55	0.01488	3702.55	0.01789	3702.55	0.02089	3702.55	0.02389	3702.55	0.02689	3702.55	0.02989	3702.55	0.03289	3702.55	0.0359	3702.55	0.03889
3700.49	5.59457e-05	3700.49	0.00303	3700.49	0.00603	3700.49	0.00902	3700.49	0.01202	3700.49	0.01501	3700.49	0.01802	3700.49	0.02102	3700.49	0.02403	3700.49	0.02704	3700.49	0.03004	3700.49	0.03304	3700.49	0.03605	3700.49	0.03905
3698.43	5.14741e-05	3698.43	0.00302	3698.43	0.00602	3698.43	0.00901	3698.43	0.01202	3698.43	0.015	3698.43	0.018	3698.43	0.02101	3698.43	0.02402	3698.43	0.02702	3698.43	0.03002	3698.43	0.03303	3698.43	0.03604	3698.43	0.03904
3696.37	-6.75605e-05	3696.37	0.00287	3696.37	0.00586	3696.37	0.00885	3696.37	0.01184	3696.37	0.01484	3696.37	0.01784	3696.37	0.02083	3696.37	0.02383	3696.37	0.02684	3696.37	0.02984	3696.37	0.03285	3696.37	0.03585	3696.37	0.03885
3694.31	-0.000223914	3694.31	0.00269	3694.31	0.00566	3694.31	0.00865	3694.31	0.01163	3694.31	0.01463	3694.31	0.01762	3694.31	0.02062	3694.31	0.02362	3694.31	0.02662	3694.31	0.02962	3694.31	0.03261	3694.31	0.03563	3694.31	0.03863
3692.26	-0.000412998	3692.26	0.00245	3692.26	0.00542	3692.26	0.00839	3692.26	0.01136	3692.26	0.01436	3692.26	0.01734	3692.26	0.02033	3692.26	0.02332	3692.26	0.02632	3692.26	0.02933	3692.26	0.03233	3692.26	0.03533	3692.26	0.03832
3690.2	-0.000316091	3690.2	0.00257	3690.2	0.00555	3690.2	0.00852	3690.2	0.0115	3690.2	0.01449	3690.2	0.01748	3690.2	0.02048	3690.2	0.02348	3690.2	0.02648	3690.2	0.02948	3690.2	0.03248	3690.2	0.03549	3690.2	0.03849
3688.14	0.000279115	3688.14	0.00329	3688.14	0.00631	3688.14	0.00932	3688.14	0.01233	3688.14	0.01534	3688.14	0.01834	3688.14	0.02137	3688.14	0.02438	3688.14	0.02739	3688.14	0.03041	3688.14	0.03342	3688.14	0.03643	3688.14	0.03944
3686.08	0.000530101	3686.08	0.0036	3686.08	0.00664	3686.08	0.00967	3686.08	0.01269	3686.08	0.0157	3686.08	0.01871	3686.08	0.02175	3686.08	0.02476	3686.08	0.02779	3686.08	0.0308	3686.08	0.03383	3686.08	0.03683	3686.08	0.03984
3684.02	0.000270438	3684.02	0.00328	3684.02	0.0063	3684.02	0.00932	3684.02	0.01232	3684.02	0.01533	3684.02	0.01835	3684.02	0.02137	3684.02	0.02438	3684.02	0.02739	3684.02	0.03041	3684.02	0.03343	3684.02	0.03643	3684.02	0.03945
3681.97	-7.42057e-05	3681.97	0.00286	3681.97	0.00585	3681.97	0.00884	3681.97	0.01184	3681.97	0.01485	3681.97	0.01785	3681.97	0.02086	3681.97	0.02386	3681.97	0.02686	3681.97	0.02988	3681.97	0.03288	3681.97	0.0359	3681.97	0.0389
3679.91	-0.000316249	3679.91	0.00257	3679.91	0.00555	3679.91	0.00852	3679.91	0.01152	3679.91	0.01451	3679.91	0.01751	3679.91	0.0205	3679.91	0.02351	3679.91	0.02651	3679.91	0.02951	3679.91	0.03251	3679.91	0.03553	3679.91	0.03853
3677.85	-0.000438583	3677.85	0.00243	3677.85	0.00539	3677.85	0.00837	3677.85	0.01135	3677.85	0.01434	3677.85	0.01734	3677.85	0.02033	3677.85	0.02333	3677.85	0.02633	3677.85	0.02933	3677.85	0.03233	3677.85	0.03535	3677.85	0.03835
3675.79	-4.66535e-05	3675.79	0.00291	3675.79	0.0059	3675.79	0.0089	3675.79	0.0119	3675.79	0.01491	3675.79	0.01792	3675.79	0.02093	3675.79	0.02394	3675.79	0.02694	3675.79	0.02995	3675.79	0.03296	3675.79	0.03598	3675.79	0.03898
3673.73	0.00037521	3673.73	0.00342	3673.73	0.00646	3673.73	0.00948	3673.73	0.0125	3673.73	0.01552	3673.73	0.01855	3673.73	0.02157	3673.73	0.02459	3673.73	0.02761	3673.73	0.03062	3673.73	0.03364	3673.73	0.03665	3673.73	0.03967
3671.68	2.79735e-05	3671.68	0.003	3671.68	0.006	3671.68	0.009	3671.68	0.01202	3671.68	0.01503	3671.68	0.01804	3671.68	0.02106	3671.68	0.02407	3671.68	0.02707	3671.68	0.03008	3671.68	0.03309	3671.68	0.03611	3671.68	0.03912
3669.62	-5.86932e-06	3669.62	0.00295	3669.62	0.00595	3669.62	0.00897	3669.62	0.01197	3669.62	0.01499	3669.62	0.018	3669.62	0.02101	3669.62	0.02402	3669.62	0.02703	3669.62	0.03004	3669.62	0.03306	3669.62	0.03606	3669.62	0.03907
3667.56	0.000328019	3667.56	0.00335	3667.56	0.00639	3667.56	0.00941	3667.56	0.01244	3667.56	0.01546	3667.56	0.01849	3667.56	0.02152	3667.56	0.02453	3667.56	0.02755	3667.56	0.03056	3667.56	0.03359	3667.56	0.0366	3667.56	0.03962
3665.5	0.000228485	3665.5	0.00323	3665.5	0.00626	3665.5	0.00928	3665.5	0.01231	3665.5	0.01533	3665.5	0.01836	3665.5	0.02138	3665.5	0.0244	3665.5	0.02741	3665.5	0.03043	3665.5	0.03344	3665.5	0.03645	3665.5	0.03947
3663.44	9.5187e-07	3663.44	0.00297	3663.44	0.00597	3663.44	0.00899	3663.44	0.012	3663.44	0.01503	3663.44	0.01805	3663.44	0.02106	3663.44	0.02407	3663.44	0.02708	3663.44	0.03009	3663.44	0.03311	3663.44	0.03611	3663.44	0.03912
3661.39	-0.000140352	3661.39	0.0028	3661.39	0.00579	3661.39	0.0088	3661.39	0.01181	3661.39	0.01483	3661.39	0.01786	3661.39	0.02086	3661.39	0.02387	3661.39	0.02688	3661.39	0.02989	3661.39	0.0329	3661.39	0.0359	3661.39	0.03891
3659.33	-0.000317075	3659.33	0.00257	3659.33	0.00555	3659.33	0.00856	3659.33	0.01157	3659.33	0.01459	3659.33	0.01761	3659.33	0.02061	3659.33	0.02361	3659.33	0.02661	3659.33	0.02962	3659.33	0.03263	3659.33	0.03564	3659.33	0.03864
3657.27	-0.000405749	3657.27	0.00248	3657.27	0.00545	3657.27	0.00844	3657.27	0.01146	3657.27	0.01449	3657.27	0.0175	3657.27	0.0205	3657.27	0.02349	3657.27	0.0265	3657.27	0.0295	3657.27	0.03251	3657.27	0.03551	3657.27	0.03853
3655.21	-0.000237633	3655.21	0.00267	3655.21	0.00567	3655.21	0.00867	3655.21	0.0117	3655.21	0.01473	3655.21	0.01777	3655.21	0.02076	3655.21	0.02377	3655.21	0.02677	3655.21	0.02978	3655.21	0.03278	3655.21	0.03579	3655.21	0.0388
3653.15	-0.000372376	3653.15	0.00252	3653.15	0.00549	3653.15	0.0085	3653.15	0.01153	3653.15	0.01455	3653.15	0.01758	3653.15	0.02058	3653.15	0.02358	3653.15	0.02658	3653.15	0.02959	3653.15	0.03259	3653.15	0.0356	3653.15	0.0386
3651.09	-0.00073904	3651.09	0.00206	3651.09	0.00501	3651.09	0.008	3651.09	0.01101	3651.09	0.01405	3651.09	0.01707	3651.09	0.02004	3651.09	0.02304	3651.09	0.02603	3651.09	0.02903	3651.09	0.03202	3651.09	0.03503	3651.09	0.03803
3649.04	-0.000405813	3649.04	0.00248	3649.04	0.00546	3649.04	0.00848	3649.04	0.01151	3649.04	0.01456	3649.04	0.01759	3649.04	0.02059	3649.04	0.02358	3649.04	0.02658	3649.04	0.02958	3649.04	0.03258	3649.04	0.03559	3649.04	0.0386
3646.98	0.000350023	3646.98	0.00339	3646.98	0.00644	3646.98	0.0095	3646.98	0.01258	3646.98	0.01563	3646.98	0.01871	3646.98	0.02173	3646.98	0.02474	3646.98	0.02776	3646.98	0.03077	3646.98	0.03379	3646.98	0.0368	3646.98	0.03982
3644.92	0.000368599	3644.92	0.00341	3644.92	0.00646	3644.92	0.00954	3644.92	0.01262	3644.92	0.01569	3644.92	0.01877	3644.92	0.02179	3644.92	0.0248	3644.92	0.02781	3644.92	0.03083	3644.92	0.03384	3644.92	0.03685	3644.92	0.03988
3642.86	0.000120375	3642.86	0.00311	3642.86	0.00615	3642.86	0.00922	3642.86	0.01229	3642.86	0.01536	3642.86	0.01844	3642.86	0.02145	3642.86	0.02446	3642.86	0.02746	3642.86	0.03048	3642.86	0.03349	3642.86	0.03649	3642.86	0.03952
3640.8	2.92426e-06	3640.8	0.00297	3640.8	0.006	3640.8	0.00906	3640.8	0.01215	3640.8	0.01522	3640.8	0.0183	3640.8	0.0213	3640.8	0.02431	3640.8	0.02731	3640.8	0.03032	3640.8	0.03333	3640.8	0.03634	3640.8	0.03937
3638.75	-7.64613e-05	3638.75	0.00288	3638.75	0.0059	3638.75	0.00897	3638.75	0.01206	3638.75	0.01513	3638.75	0.01822	3638.75	0.02123	3638.75	0.02423	3638.75	0.02723	3638.75	0.03024	3638.75	0.03324	3638.75	0.03625	3638.75	0.03927
3636.69	-0.000229945	3636.69	0.0027	3636.69	0.00571	3636.69	0.00877	3636.69	0.01186	3636.69	0.01495	3636.69	0.01803	3636.69	0.02103	3636.69	0.02403	3636.69	0.02702	3636.69	0.03003	3636.69	0.03303	3636.69	0.03604	3636.69	0.03906
3634.63	-0.000327469	3634.63	0.00259	3634.63	0.00559	3634.63	0.00866	3634.63	0.01176	3634.63	0.01485	3634.63	0.01794	3634.63	0.02093	3634.63	0.02393	3634.63	0.02692	3634.63	0.02992	3634.63	0.03291	3634.63	0.03592	3634.63	0.03895
3632.57	-0.000417742	3632.57	0.00248	3632.57	0.00548	3632.57	0.00854	3632.57	0.01165	3632.57	0.01474	3632.57	0.01783	3632.57	0.02083	3632.57	0.02382	3632.57	0.02681	3632.57	0.02981	3632.57	0.03281	3632.57	0.03582	3632.57	0.03884
3630.51	-0.000579646	3630.51	0.00228	3630.51	0.00527	3630.51	0.00833	3630.51	0.01143	3630.51	0.01454	3630.51	0.01763	3630.51	0.02062	3630.51	0.02361	3630.51	0.0266	3630.51	0.0296	3630.51	0.03259	3630.51	0.0356	3630.51	0.03862
3628.46	-0.000196299	3628.46	0.00275	3628.46	0.00578	3628.46	0.00887	3628.46	0.012	3628.46	0.01512	3628.46	0.01824	3628.46	0.02124	3628.46	0.02423	3628.46	0.02724	3628.46	0.03024	3628.46	0.03324	3628.46	0.03625	3628.46	0.03928
3626.4	0.000325007	3626.4	0.00339	3626.4	0.00646	3626.4	0.00959	3626.4	0.01275	3626.4	0.01589	3626.4	0.01904	3626.4	0.02206	3626.4	0.02507	3626.4	0.02808	3626.4	0.03109	3626.4	0.03411	3626.4	0.03711	3626.4	0.04016
3624.34	0.000178033	3624.34	0.00321	3624.34	0.00627	3624.34	0.00939	3624.34	0.01255	3624.34	0.0157	3624.34	0.01885	3624.34	0.02186	3624.34	0.02488	3624.34	0.02789	3624.34	0.0309	3624.34	0.03391	3624.34	0.03692	3624.34	0.03996
3622.28	-0.00020566	3622.28	0.00274	3622.28	0.00577	3622.28	0.00889	3622.28	0.01204	3622.28	0.01518	3622.28	0.01833	3622.28	0.02133	3622.28	0.02433	3622.28	0.02734	3622.28	0.03034	3622.28	0.03335	3622.28	0.03635	3622.28	0.0394
3620.22	-0.000351494	3620.22	0.00257	3620.22	0.00559	3620.22	0.00869	3620.22	0.01186	3620.22	0.015	3620.22	0.01816	3620.22	0.02116	3620.22	0.02415	3620.22	0.02716	3620.22	0.03016	3620.22	0.03317	3620.22	0.03617	3620.22	0.03922
3618.16	-3.97974e-05	3618.16	0.00295	3618.16	0.006	3618.16	0.00913	3618.16	0.01231	3618.16	0.01547	3618.16	0.01866	3618.16	0.02166	3618.16	0.02467	3618.16	0.02768	3618.16	0.0307	3618.16	0.03371	3618.16	0.03672	3618.16	0.03977
3616.11	7.8633e-05	3616.11	0.0031	3616.11	0.00617	3616.11	0.00931	3616.11	0.0125	3616.11	0.01567	3616.11	0.01887	3616.11	0.02189	3616.11	0.02491	3616.11	0.02791	3616.11	0.03093	3616.11	0.03395	3616.11	0.03697	3616.11	0.04002
3614.05	-6.24046e-05	3614.05	0.00292	3614.05	0.00598	3614.05	0.00913	3614.05	0.01233	3614.05	0.01551	3614.05	0.0187	3614.05	0.02172	3614.05	0.02473	3614.05	0.02775	3614.05	0.03076	3614.05	0.03377	3614.05	0.03679	3614.05	0.03985
3611.99	-5.89092e-05	3611.99	0.00294	3611.99	0.006	3611.99	0.00915	3611.99	0.01236	3611.99	0.01555	3611.99	0.01875	3611.99	0.02177	3611.99	0.02478	3611.99	0.0278	3611.99	0.03082	3611.99	0.03384	3611.99	0.03686	3611.99	0.03992
[truncated: 1,561 more rows]
[truncated: 184 more columns]

## Sheet: Figure 5
Figure 5a					Figure 5b					Figure 5c						Figure 5d							Figure 5e							Figure 5f
[truncated: 41,630 more rows]

## Sheet: Supplementary Figure 5 
DirectionalMeso		IsotropicMeso		IsotropicNano
5.0001	2506	5.0001	3359	5.0001	3150
5.02878	2445	5.02878	3414	5.02878	3275
[truncated: 2,963 more rows]

## Sheet: Supplementary Figure 14 
IsotropicNano									IsotropicMeso									DirectionalMeso									IsotropicNano									IsotropicMeso									DirectionalMeso
[truncated: 402 more rows]
[truncated: 3 more columns]

[truncated: 27 more sheets: Supplementary Figure 15, Supplementary Figure 16, Supplementary Figure 17, Supplementary Figure 18, Supplementary Figure 19, Supplementary Figure 20, Supplementary Figure 27, Supplementary Figure 28, Supplementary Figure 30 , Supplementary Figure 31, Supplementary Figure 32, Supplementary Figure 33, Supplementary Figure 34, Supplementary Figure 35, Supplementary Figure 36, Supplementary Figure 37, Supplementary Figure 38, Supplementary Figure 39, Supplementary Figure 40, Supplementary Figure 41 …]
